# Supplementary material for: Identification of Candidate Genes and Pathways Associated with Obesity-Related Traits in Canines via Gene-Set Enrichment and Pathway-Based GWAS Analysis
Source: Animals (Basel). 2020 Nov 9;10(11):2071. doi: 10.3390/ani10112071 (PMC7695335; doi:10.3390/ani10112071)
Supplement: Supplementary file 1 [file animals-10-02071-s001.zip › Supplementary Table S1.xlsx]

## Sheet: Obesity
Table S2. List of all SNPs (p < 0.01) associated with obesity that were used for gene set and pathway analysis
Chr	SNP	Position (bp)	A1	A2	Freq	p	Location	Official gene name	Ensemble gene Id
22	BICF2G630334470	50499669	G	A	0.254545	2.15e-05	intron_variant	TMTC4	ENSCAFG00000005865
26	G1319f19S89	31659308	G	A	0.270642	3.95e-05	intergenic_region	ENSA	ENSCAFG00000015515
17	BICF2G630285277	59786892	A	G	0.236364	5.65e-05	intergenic_region	MCL1	ENSCAFG00000012050
14	BICF2G630530156	43800102	A	G	0.359091	7.01e-05	intergenic_region	ADCYAP1R1	ENSCAFG00000003111
22	BICF2G630334471	50499948	A	G	0.183486	0.000104857	intron_variant	TMTC4	ENSCAFG00000005865
14	BICF2S22912803	38598487	G	A	0.0863636	0.000105623	intron_variant	C7orf31	ENSCAFG00000002859
24	BICF2P698362	45659856	G	A	0.113636	0.000107139	intergenic_region	CDH26	ENSCAFG00000012336
11	BICF2S23118050	33389565	A	C	0.136364	0.000143788	missense_variant	LURAP1L	ENSCAFG00000032608
27	BICF2P1226780	40188796	A	G	0.215596	0.000152732	intron_variant	NEUROD6	ENSCAFG00000015320
11	BICF2P402862	42944081	A	C	0.1	0.000158155	intergenic_region	U6	ENSCAFG00000032482
29	TIGRP2P364421_rs8989160	13312468	C	A	0.0909091	0.000190856	intergenic_region	YTHDF3	ENSCAFG00000007215
3	BICF2G630706014	33259058	G	A	0.272727	0.00020591	intergenic_region	7SK	ENSCAFG00000009927
36	BICF2S23630811	16486555	G	A	0.310185	0.000242588	intron_variant	DLX1	ENSCAFG00000012935
22	BICF2G630334462	50487823	A	G	0.197248	0.000285084	intron_variant	TMTC4	ENSCAFG00000005865
13	BICF2P539993	28460402	C	G	0.304545	0.000302667	intergenic_region	LDHB	ENSCAFG00000001098
1	BICF2G630711678	17905756	C	A	0.25	0.00032969	intergenic_region	NEDD4L	ENSCAFG00000000116
3	BICF2G630706010	33257555	A	G	0.272727	0.000334056	intergenic_region	ATP8B1	ENSCAFG00000009927
33	BICF2P130313	33128672	G	A	0.0681818	0.000335873	0	0	0
33	TIGRP2P389161_rs8920255	26015940	A	G	0.0833333	0.000338553	intron_variant	SEMA5B	ENSCAFG00000012032
3	BICF2G630340192	44782059	G	A	0.104545	0.000346336	intergenic_region	SNORA31	ENSCAFG00000026734
5	BICF2G630241695	70702648	A	G	0.340909	0.00034719	intron_variant	CCDC150	ENSCAFG00000020012
37	BICF2P652318	27591304	G	A	0.1	0.000349461	intergenic_region	SLC4A3	ENSCAFG00000015723
37	BICF2P1439916	6256844	G	A	0.194444	0.000371944	intergenic_region	HECW2	ENSCAFG00000010673
2	BICF2P902474	70579965	A	G	0.363636	0.000378594	intergenic_region	U6	ENSCAFG00000029392
6	BICF2P97144	8675095	T	A	0.2	0.0003907	5_prime_UTR_variant	MOGAT3	ENSCAFG00000013896
11	BICF2P1353304	58992466	A	C	0.363636	0.000393694	intergenic_region	U2	ENSCAFG00000027758
16	BICF2G630114202	35363427	A	G	0.409091	0.00040617	intergenic_region	CYLC2	ENSCAFG00000027812
6	BICF2P1186238	61707171	G	A	0.440909	0.000425261	upstream_gene_variant	CLCA2	ENSCAFG00000020249
32	BICF2P238698	32251173	C	A	0.0818182	0.000436715	intron_variant	ALPK1	ENSCAFG00000011670
23	BICF2G630379765	26033368	A	G	0.377273	0.000441015	intergenic_region	PLCL2	ENSCAFG00000005862
14	BICF2P1020022	43828743	C	A	0.295455	0.000442832	intergenic_region	ADCYAP1R1	ENSCAFG00000003111
14	BICF2P1034555	43868985	A	G	0.295455	0.000442832	intergenic_region	ADCYAP1R1	ENSCAFG00000003111
29	BICF2P390430	12087068	G	A	0.495455	0.000444104	intergenic_region	GGH	ENSCAFG00000032699
13	BICF2P539986	28460869	A	T	0.290909	0.000444234	intergenic_region	LDHB	ENSCAFG00000001098
37	BICF2P1439923	6255271	A	C	0.201835	0.000446163	intergenic_region	HECW2	ENSCAFG00000010673
32	BICF2P118645	15845166	G	A	0.281818	0.000463372	intergenic_region	CCDC150	ENSCAFG00000029672
13	BICF2P539992	28460490	A	G	0.295455	0.000466862	intergenic_region	LDHB	ENSCAFG00000001098
27	TIGRP2P355700_rs9173054	40226336	A	G	0.168182	0.000474285	intron_variant	AKAP3	ENSCAFG00000015325
27	BICF2G630155351	47973287	A	G	0.481818	0.000487919	0	0	0
27	TIGRP2P350501_rs8680761	23782075	G	A	0.331818	0.000536831	intron_variant	SOX5	ENSCAFG00000011571
6	TIGRP2P85650_rs8622789	8694979	C	A	0.209091	0.000537851	intergenic_region	MOGAT3	ENSCAFG00000013896
31	BICF2G630729337	9018061	A	G	0.0550459	0.000539397	intergenic_region	ROBO1	ENSCAFG00000007903
34	BICF2S230175	40953932	A	G	0.4	0.000541286	intergenic_region	TBL1XR1	ENSCAFG00000015543
33	BICF2G63079124	23882615	A	G	0.290909	0.000565706	intergenic_region	LRRC58	ENSCAFG00000011160
27	BICF2P1428272	40178572	G	A	0.218182	0.000573626	intron_variant	FSTL1	ENSCAFG00000015320
37	BICF2G630129553	27071033	A	G	0.220183	0.000580005	intergenic_region	SLC4A3	ENSCAFG00000015723
36	BICF2S23516972	16521662	A	G	0.334862	0.000586254	intergenic_region	DLX2	ENSCAFG00000012946
13	BICF2G630610951	20363145	T	A	0.321101	0.000591567	intergenic_region	HAS2	ENSCAFG00000029394
15	BICF2G630435519	28972313	C	A	0.0681818	0.000592673	intergenic_region	7SK	ENSCAFG00000026336
35	BICF2P1060361	9532066	G	A	0.0818182	0.000597615	intron_variant	OFCC1	ENSCAFG00000009645
1	TIGRP2P6657_rs8744401	69327433	G	A	0.190909	0.000608975	intergenic_region	U4	ENSCAFG00000027804
8	TIGRP2P110546_rs9134284	27520306	C	A	0.240909	0.000615514	intergenic_region	TRIM9	ENSCAFG00000014603
1	BICF2G630711673	17901581	C	A	0.409091	0.000631367	intergenic_region	NEDD4L	ENSCAFG00000000116
5	BICF2P1185301	62484399	A	T	0.213636	0.000648552	downstream_gene_variant	cfa	ENSCAFG00000020569
5	BICF2S23018252	4005343	A	G	0.268182	0.000664436	intergenic_region	U6	ENSCAFG00000020853
11	BICF2S2367637	71818030	C	A	0.263636	0.000664615	intergenic_region	TLR4	ENSCAFG00000003518
2	BICF2P373705	36437781	A	C	0.263636	0.000684418	intron_variant	PCDHGC5	ENSCAFG00000006086
17	BICF2S237761	59318290	C	A	0.481818	0.000690102	intergenic_region	OTUD7B	ENSCAFG00000011671
5	BICF2S2362618	4219765	G	A	0.163636	0.000690964	intergenic_region	SNX19	ENSCAFG00000009955
3	BICF2G630340139	44667313	A	G	0.127273	0.000695811	intergenic_region	SNORA31	ENSCAFG00000026734
3	BICF2G630340501	45344845	A	G	0.427273	0.00069777	intergenic_region	SNORA31	ENSCAFG00000029940
3	BICF2G630343137	61698622	A	G	0.336364	0.000706745	intergenic_region	MCTP2	ENSCAFG00000014845
37	BICF2G630129551	27070426	G	A	0.224771	0.000708073	intergenic_region	SLC4A3	ENSCAFG00000015723
12	BICF2P1397140	68943348	G	A	0.45	0.000709074	intergenic_region	RFPL4B	ENSCAFG00000004047
11	BICF2P1451901	20345147	A	G	0.0590909	0.000724221	intron_variant	CSF2	ENSCAFG00000000820
2	TIGRP2P32462_rs9075573	83022531	A	G	0.270642	0.000750128	intergenic_region	RNF4	ENSCAFG00000016352
4	BICF2P137979	64178716	A	G	0.136364	0.000763211	intron_variant	PARP8	ENSCAFG00000018465
3	BICF2G630702988	19114662	A	G	0.145455	0.000764601	intergenic_region	7SK	ENSCAFG00000022218
19	BICF2G63045252	26694409	A	G	0.236364	0.000770156	intergenic_region	CNTNAP5	ENSCAFG00000004689
7	BICF2P887687	28984564	A	G	0.0545455	0.000781904	intron_variant	SELP	ENSCAFG00000015180
18	BICF2P603201	27953105	A	C	0.263636	0.000790354	intergenic_region	U1	ENSCAFG00000027617
12	BICF2S23150756	54669208	A	G	0.304545	0.000791578	intergenic_region	FUT9	ENSCAFG00000003417
6	BICF2S2321981	11052200	G	A	0.25	0.000860368	downstream_gene_variant	BRI3	ENSCAFG00000015362
12	BICF2S2302584	54671021	A	G	0.3	0.000872735	intergenic_region	FUT9	ENSCAFG00000003417
27	BICF2P1215862	48254162	A	G	0.140909	0.000890945	0	0	0
7	BICF2P666484	41377484	G	A	0.427273	0.000891527	intron_variant	TTC24	ENSCAFG00000023605
9	TIGRP2P130942_rs8987843	56169240	A	G	0.395455	0.000897308	intron_variant	RALGPS1	ENSCAFG00000020156
27	BICF2S23319800	47518448	A	G	0.104545	0.000902206	0	0	0
4	BICF2P150303	59848715	A	C	0.0272727	0.000908469	upstream_gene_variant	U6	ENSCAFG00000027689
23	BICF2P95782	26006705	G	A	0.4	0.000910382	intergenic_region	PLCL2	ENSCAFG00000005862
26	BICF2G630798868	23202226	G	A	0.247706	0.000926943	intergenic_region	MTMR3	ENSCAFG00000012420
8	BICF2P1059243	26125035	G	A	0.109091	0.000949742	intergenic_region	HORMAD2	ENSCAFG00000014169
17	BICF2S23042913	62502933	A	G	0.0590909	0.000979054	intron_variant	LRIG2	ENSCAFG00000013347
19	BICF2P289971	44642532	A	G	0.404545	0.0010146	intergenic_region	U6	ENSCAFG00000028846
19	BICF2P289970	44643446	G	A	0.404545	0.0010146	intergenic_region	U6	ENSCAFG00000028846
9	BICF2G630835642	36604582	G	A	0.0545455	0.00102337	intergenic_region	MRM1	ENSCAFG00000017849
39	BICF2S2398834	34083081	G	A	0.0772727	0.00102356	0	0	0
36	BICF2G630759744	22952646	G	A	0.318182	0.00102375	intron_variant	ZNF385B	ENSCAFG00000014146
18	BICF2P221991	38815848	G	A	0.113636	0.00106727	upstream_gene_variant	TNKS1BP1	ENSCAFG00000007954
21	BICF2G630659577	5916861	G	A	0.109091	0.00106846	intergenic_region	SESN3	ENSCAFG00000004127
21	BICF2G630659576	5947420	A	G	0.109091	0.00106846	intergenic_region	ENDOD1	ENSCAFG00000004129
11	BICF2S23726024	16043293	G	A	0.504587	0.00108197	intron_variant	LMNB1	ENSCAFG00000000593
2	BICF2P1444438	66648522	G	A	0.109091	0.00108635	intergenic_region	N4BP1	ENSCAFG00000010010
11	BICF2P196716	34302752	A	C	0.266055	0.00110384	intergenic_region	MPDZ	ENSCAFG00000001498
1	BICF2G630717236	34156392	A	G	0.266055	0.00111695	intergenic_region	HIVEP2	ENSCAFG00000026776
12	TIGRP2P164897_rs9025334	44575502	A	G	0.477064	0.00112848	intergenic_region	KIAA1009	ENSCAFG00000002979
23	BICF2P991619	44529064	A	G	0.0636364	0.00112971	upstream_gene_variant	RNF13	ENSCAFG00000008370
3	BICF2S22910036	53912183	A	G	0.25	0.00113804	3_prime_UTR_variant	WDR73	ENSCAFG00000012877
16	BICF2G630812594	42792677	G	A	0.390909	0.00117061	intergenic_region	U6	ENSCAFG00000028501
8	TIGRP2P109169_rs8919355	22824241	A	G	0.163636	0.00117615	intergenic_region	U6	ENSCAFG00000014093
6	BICF2G630581243	48689171	A	G	0.0772727	0.00118102	intergenic_region	OLFM3	ENSCAFG00000019992
13	BICF2G630664436	33337260	A	G	0.272727	0.00118891	intergenic_region	U6	ENSCAFG00000021633
27	TIGRP2P356728_rs9143732	47683489	C	A	0.122727	0.00119328	0	0	0
6	BICF2P952702	8690202	C	A	0.377273	0.00119546	intergenic_region	MOGAT3	ENSCAFG00000013896
14	TIGRP2P190231_rs9155769	29960402	A	G	0.481818	0.00119638	intron_variant	AGMO	ENSCAFG00000002414
28	BICF2S2373722	12972256	A	G	0.5	0.00120604	upstream_gene_variant	ABHD17C	ENSCAFG00000032049
3	BICF2S23056688	56804659	A	G	0.136364	0.001217	intergenic_region	KIAA1199	ENSCAFG00000013863
16	BICF2S23229584	26276529	A	T	0.165138	0.00122405	intron_variant	ADAM32	ENSCAFG00000005841
11	BICF2P1164880	34296082	A	G	0.25	0.00123695	intergenic_region	MPDZ	ENSCAFG00000001498
2	BICF2P407606	37678711	C	A	0.518182	0.00124232	intron_variant	ARHGAP26	ENSCAFG00000006266
2	TIGRP2P21859_rs8966750	37700553	C	A	0.518182	0.00124232	intron_variant	ARHGAP26	ENSCAFG00000006266
2	BICF2S23730269	37723582	C	A	0.518182	0.00124232	intron_variant	ARHGAP26	ENSCAFG00000006266
2	BICF2P691713	37737541	A	G	0.518182	0.00124232	intron_variant	ARHGAP26	ENSCAFG00000006266
15	BICF2S23533205	17034035	A	G	0.140909	0.00124458	intergenic_region	OR4N2	ENSCAFG00000030728
14	BICF2S23020178	17332653	A	C	0.266055	0.00124769	intergenic_region	FZD1	ENSCAFG00000001906
16	BICF2G630845811	15493161	G	A	0.188073	0.00125115	intergenic_region	RHEB	ENSCAFG00000004894
32	TIGRP2P382939_rs9074384	32039707	C	A	0.436364	0.00126211	intergenic_region	C4orf32	ENSCAFG00000011636
17	TIGRP2P233718_rs9156229	50750405	A	G	0.377273	0.0012674	intergenic_region	CYP26B1	ENSCAFG00000009005
4	BICF2P454124	19906382	G	C	0.359091	0.0012686	upstream_gene_variant	5S_rRNA	ENSCAFG00000021373
12	BICF2P483094	51975690	A	C	0.131818	0.0012746	intergenic_region	SNORD112	ENSCAFG00000027816
3	BICF2P960472	40388090	A	G	0.472727	0.00127505	intron_variant	ASB7	ENSCAFG00000010679
17	BICF2S23152690	13065268	A	G	0.381818	0.00129656	intergenic_region	U4	ENSCAFG00000028226
26	BICF2P1427713	31112793	G	A	0.495455	0.00131248	intron_variant	MAPK1	ENSCAFG00000015421
26	BICF2P1249004	31165499	C	A	0.495455	0.00131248	downstream_gene_variant	PPM1F	ENSCAFG00000015440
3	BICF2G630704182	30196894	A	G	0.481818	0.00131771	intergenic_region	IQGAP2	ENSCAFG00000009293
15	BICF2P904375	17834138	G	A	0.318182	0.00132076	intergenic_region	PNP	ENSCAFG00000005419
10	BICF2S23724955	44644266	A	G	0.165138	0.00132873	intron_variant	TMEM131	ENSCAFG00000002365
8	TIGRP2P107531_rs8680429	14311783	G	A	0.177273	0.00133261	intergenic_region	INSM2	ENSCAFG00000013428
11	BICF2P990064	38229235	G	A	0.409091	0.00133576	intergenic_region	SH3GL2	ENSCAFG00000001567
28	BICF2S2374111	20150008	G	A	0.1	0.00135664	intergenic_region	U4	ENSCAFG00000021465
8	BICF2P1335971	29315683	G	A	0.454545	0.0013652	intron_variant	DDHD1	ENSCAFG00000014871
12	TIGRP2P164902_rs9122311	44590049	A	G	0.449541	0.00137327	upstream_gene_variant	7SK	ENSCAFG00000027586
15	BICF2P811444	46966132	A	G	0.0909091	0.00137405	intergenic_region	NR3C2	ENSCAFG00000007813
26	BICF2P1427712	31112866	A	C	0.490826	0.00137452	intron_variant	MAPK1	ENSCAFG00000015421
15	BICF2S23514933	36126282	G	A	0.490826	0.00137686	intergenic_region	7SK	ENSCAFG00000006482
5	BICF2S23748722	65183488	A	G	0.0909091	0.00144512	intron_variant	BANP	ENSCAFG00000019894
17	BICF2G630285280	59789692	G	A	0.468182	0.00145495	intergenic_region	MCL1	ENSCAFG00000012050
6	BICF2P1362974	52453299	A	G	0.1	0.00145956	downstream_gene_variant	ENSA	ENSCAFG00000020070
6	BICF2G630580868	48916088	A	G	0.122727	0.00147828	intergenic_region	S1PR1	ENSCAFG00000019993
12	TIGRP2P165049_rs9053042	44942791	A	G	0.3	0.0014905	intergenic_region	TBX18	ENSCAFG00000002987
6	BICF2P851760	61712834	C	G	0.436364	0.00151184	intergenic_region	CLCA2	ENSCAFG00000020249
21	BICF2G630659587	5713347	G	A	0.163636	0.00151415	intergenic_region	ODF2L	ENSCAFG00000028710
6	BICF2P1298264	48938931	G	A	0.0772727	0.00151745	downstream_gene_variant	SESN3	ENSCAFG00000019994
6	BICF2G630580763	48968287	A	C	0.0772727	0.00151745	intergenic_region	DPH5	ENSCAFG00000019994
26	BICF2P728129	37681566	G	A	0.263636	0.00151758	intergenic_region	MINPP1	ENSCAFG00000028821
12	TIGRP2P171291_rs9051156	67568177	A	G	0.190909	0.00152129	downstream_gene_variant	RPF2	ENSCAFG00000003918
26	BICF2P1002751	17968221	A	G	0.45	0.0015249	intron_variant	USP30	ENSCAFG00000011165
10	BICF2G630667436	15415392	C	A	0.0636364	0.00154265	intergenic_region	ATXN7L3B	ENSCAFG00000024260
35	BICF2G630770737	9380430	A	G	0.136364	0.00154433	intergenic_region	OFCC1	ENSCAFG00000009631
2	BICF2P87222	25495764	A	G	0.422727	0.00155438	intergenic_region	CELF2	ENSCAFG00000004973
6	BICF2P281040	63287011	A	G	0.486364	0.00156194	intergenic_region	SSX2IP	ENSCAFG00000020304
29	TIGRP2P365790_rs9201345	17984321	A	G	0.15	0.00157181	intron_variant	C29H8orf34	ENSCAFG00000007656
12	BICF2P1433429	44916062	A	C	0.304545	0.00161191	intron_variant	TBX18	ENSCAFG00000002987
34	BICF2G630452050	36651115	A	G	0.509091	0.00162324	intergenic_region	FNDC3B	ENSCAFG00000015349
7	TIGRP2P93660_rs9058173	26856750	A	G	0.145455	0.00166513	intron_variant	DNM3	ENSCAFG00000014805
7	BICF2S23652013	67216204	G	A	0.263636	0.00167423	intron_variant	COLEC12	ENSCAFG00000018331
34	BICF2G630451802	36946534	A	G	0.136364	0.00169051	intron_variant	ECT2	ENSCAFG00000015455
1	BICF2P1243973	116226505	A	G	0.0590909	0.00170566	intergenic_region	ZNF529	ENSCAFG00000031624
10	BICF2P1418691	39503251	A	G	0.477273	0.00171363	intergenic_region	TMEM182	ENSCAFG00000026741
5	BICF2P644863	72349173	A	G	0.413636	0.00173266	intergenic_region	WWOX	ENSCAFG00000020027
18	BICF2P787912	50845034	A	G	0.127273	0.00173702	intron_variant	DPP3	ENSCAFG00000012638
12	BICF2P1093486	11749922	A	G	0.313636	0.00173729	intron_variant	TTBK1	ENSCAFG00000001839
1	BICF2G630787678	123138417	C	G	0.186364	0.0017443	0	0	0
24	BICF2G630496311	45930947	A	G	0.222727	0.00174948	5_prime_UTR_variant	CDH4	ENSCAFG00000012436
5	BICF2G63035700	32876294	C	A	0.240909	0.00175349	upstream_gene_variant	ALOX15B	ENSCAFG00000016928
21	BICF2P1230191	50760415	G	A	0.0545455	0.00175979	upstream_gene_variant	ELOVL3	ENSCAFG00000030540
16	BICF2P601055	33045752	A	G	0.418182	0.00179145	intergenic_region	PFDN5	ENSCAFG00000026583
29	TIGRP2P365334_rs8597876	16142000	A	G	0.445455	0.00180071	non_coding_exon_variant	RAD51AP2	ENSCAFG00000007333
28	BICF2P1256434	14721401	G	A	0.431818	0.00180322	intergenic_region	NOLC1	ENSCAFG00000010062
1	BICF2G630715241	22876992	A	G	0.15	0.00181567	intergenic_region	DCC	ENSCAFG00000000157
17	BICF2P1218121	12698623	G	A	0.25463	0.0018212	intergenic_region	FAM49A	ENSCAFG00000003717
16	BICF2G630113724	34738957	A	G	0.224299	0.00182205	intergenic_region	SETD4	ENSCAFG00000006566
9	BICF2P1408713	62080310	A	G	0.195455	0.00183171	0	0	0
1	BICF2P1364318	54434151	G	A	0.0681818	0.0018508	intron_variant	RPS6KA2	ENSCAFG00000000828
31	BICF2S2374894	31028089	A	G	0.268182	0.0018844	intergenic_region	cfa	ENSCAFG00000025722
12	BICF2P889370	67538585	A	G	0.181818	0.00189486	intron_variant	RPF2	ENSCAFG00000003918
30	BICF2P1090578	18167500	A	G	0.240909	0.00190627	intergenic_region	MYO5A	ENSCAFG00000015800
8	BICF2P793089	13120683	A	G	0.0909091	0.00190973	intergenic_region	SPTSSA	ENSCAFG00000013187
5	TIGRP2P76367_rs8590070	88606809	A	G	0.463636	0.00192127	intergenic_region	U6	ENSCAFG00000028545
23	BICF2G630379754	26048716	G	A	0.4	0.00192881	intergenic_region	PLCL2	ENSCAFG00000005862
27	BICF2G630154796	45929140	A	G	0.05	0.00193128	0	0	0
27	BICF2G630154799	45934249	A	G	0.05	0.00193128	0	0	0
36	BICF2S23145418	26406215	A	G	0.236364	0.00193158	intergenic_region	NUP35	ENSCAFG00000031849
12	BICF2S2341174	53441393	A	G	0.168182	0.00193263	intergenic_region	U6	ENSCAFG00000032028
3	G250f27S115	43950009	A	C	0.0954545	0.00193897	intergenic_region	ARRDC4	ENSCAFG00000010896
9	BICF2P1071056	18839603	C	A	0.35	0.00194613	downstream_gene_variant	SNORA33	ENSCAFG00000021806
9	TIGRP2P122931_rs8615391	18887205	A	G	0.35	0.00194613	downstream_gene_variant	FZD2	ENSCAFG00000014134
22	BICF2G630332946	48510064	G	A	0.222727	0.00196137	missense_variant	FARP1	ENSCAFG00000005595
22	BICF2P349891	58500397	A	G	0.104545	0.00196161	intergenic_region	IRS2	ENSCAFG00000006058
4	BICF2S23711352	48651392	G	A	0.290909	0.00197422	intergenic_region	5S_rRNA	ENSCAFG00000025800
4	BICF2P934215	66034268	A	G	0.340909	0.00198702	intergenic_region	SNORA54	ENSCAFG00000027305
31	BICF2G630199890	41338585	A	G	0.131818	0.00198975	0	0	0
16	TIGRP2P212743_rs9193565	26103914	A	G	0.229358	0.00202357	intron_variant	GLI3	ENSCAFG00000005832
18	BICF2P353926	7502765	C	A	0.145455	0.00202997	intergenic_region	C7orf25	ENSCAFG00000003519
16	BICF2G630112013	33032475	G	A	0.368182	0.00206696	intergenic_region	PFDN5	ENSCAFG00000026583
25	BICF2G630103414	44575501	G	C	0.227273	0.0020727	intron_variant	NGEF	ENSCAFG00000011587
12	BICF2P980380	28912665	G	A	0.186364	0.00207396	intergenic_region	SNORA62	ENSCAFG00000023580
15	BICF2P880862	15326012	G	A	0.15	0.00207418	intron_variant	HECTD3	ENSCAFG00000004672
22	BICF2S23453960	64160962	A	G	0.25	0.00213259	0	0	0
23	BICF2G630365869	50953900	A	G	0.0545455	0.00214329	intron_variant	VEPH1	ENSCAFG00000008893
36	BICF2P407433	5659662	A	G	0.390909	0.00214477	upstream_gene_variant	U6	ENSCAFG00000023972
4	BICF2S2296352	19983949	G	A	0.137615	0.00215287	intergenic_region	CCAR1	ENSCAFG00000013761
25	BICF2S2358241	43790614	C	A	0.463636	0.00216098	intergenic_region	SNORA62	ENSCAFG00000025982
1	BICF2S2346124	30659597	A	G	0.309091	0.00216516	intergenic_region	KIAA1244	ENSCAFG00000000272
33	BICF2S23337426	25191059	G	A	0.295455	0.00216982	downstream_gene_variant	SLC15A2	ENSCAFG00000011672
21	BICF2G630655143	14897063	A	G	0.168182	0.00219081	intergenic_region	U6	ENSCAFG00000026420
32	BICF2P7977	34674166	A	G	0.45	0.00219615	intergenic_region	NDST4	ENSCAFG00000012211
8	BICF2S23734030	67958784	A	G	0.463303	0.00219744	intron_variant	CCDC85C	ENSCAFG00000028971
16	BICF2G630114193	35344184	A	G	0.15	0.00219942	intergenic_region	PSMC6	ENSCAFG00000027812
5	BICF2S23763724	3874176	A	G	0.218182	0.00221601	intergenic_region	U6atac	ENSCAFG00000026662
30	BICF2G630397963	38174279	A	G	0.331818	0.00221867	missense_variant	C15orf39	ENSCAFG00000017991
18	BICF2G630700199	36272611	A	G	0.322727	0.00222349	intron_variant	DCDC1	ENSCAFG00000007521
28	BICF2S2417072	12993351	A	C	0.504545	0.00222874	intron_variant	CHUK	ENSCAFG00000009588
27	BICF2P573025	36693986	G	A	0.394495	0.0022349	intron_variant	A2M	ENSCAFG00000025567
4	BICF2S2336418	61895853	G	C	0.427273	0.00223629	intergenic_region	NFIB	ENSCAFG00000018410
11	BICF2P757467	34292102	A	C	0.359091	0.0022442	intergenic_region	MPDZ	ENSCAFG00000001498
39	G1696f11S87	43424619	A	G	0.0636364	0.00224632	0	0	0
26	BICF2P161698	19476041	A	G	0.277273	0.00225201	intron_variant	ADRBK2	ENSCAFG00000011603
26	BICF2P734731	19486528	A	G	0.277273	0.00225201	intron_variant	ADRBK2	ENSCAFG00000011603
26	BICF2P734725	19488031	G	A	0.277273	0.00225201	intron_variant	ADRBK2	ENSCAFG00000011603
14	BICF2G630529866	43375848	C	A	0.459091	0.00226944	intron_variant	CRHR2	ENSCAFG00000003097
8	BICF2P1065698	33715265	G	A	0.431818	0.00227215	intron_variant	ARID4A	ENSCAFG00000023936
36	BICF2G630765677	6259318	T	A	0.0772727	0.00227459	intergenic_region	RBMS1	ENSCAFG00000009922
24	BICF2P1496251	42988011	G	A	0.366972	0.00228386	intergenic_region	C20orf85	ENSCAFG00000012074
3	BICF2G630340720	45497515	G	A	0.472727	0.00228822	intergenic_region	MCTP2	ENSCAFG00000029940
25	BICF2P1050240	27608839	G	A	0.359091	0.00229572	downstream_gene_variant	MSRA	ENSCAFG00000008143
2	BICF2P1437258	85165418	G	A	0.45	0.00229743	intergenic_region	TARDBP	ENSCAFG00000016759
32	BICF2P1441691	4199056	G	A	0.336364	0.00229961	intron_variant	ANTXR2	ENSCAFG00000008871
14	BICF2P1417109	59263550	A	G	0.204545	0.00230369	intron_variant	CPED1	ENSCAFG00000003492
18	TIGRP2P249669_rs8746226	38915644	A	G	0.127273	0.00230499	intergenic_region	APLNR	ENSCAFG00000007958
5	BICF2P1446277	20280908	A	G	0.190909	0.00231331	intergenic_region	NCAM1	ENSCAFG00000013844
18	BICF2G630696812	40563379	A	G	0.159091	0.00232477	intergenic_region	U4	ENSCAFG00000030463
5	BICF2P603693	62478402	A	G	0.45	0.00233061	upstream_gene_variant	GPR157	ENSCAFG00000019726
11	BICF2P967357	71732636	A	T	0.481818	0.00234037	intergenic_region	TLR4	ENSCAFG00000003518
16	BICF2G630109444	29712704	A	G	0.354545	0.00235679	intergenic_region	UNC5D	ENSCAFG00000006252
38	BICF2G63072254	18794402	A	G	0.277273	0.00236903	intergenic_region	PBX1	ENSCAFG00000013289
6	BICF2G630580796	48958476	C	A	0.0613208	0.00238233	intergenic_region	DPH5	ENSCAFG00000019994
36	TIGRP2P413210_rs8970692	22552821	A	G	0.1	0.0023902	intron_variant	CCDC141	ENSCAFG00000014079
20	BICF2S2299394	29160902	A	G	0.0636364	0.00241664	intergenic_region	PTPRG	ENSCAFG00000007152
3	BICF2P770273	30252773	G	A	0.0545455	0.00242228	intron_variant	SV2C	ENSCAFG00000009330
8	BICF2P76353	39540222	G	A	0.104545	0.0024236	intergenic_region	MAX	ENSCAFG00000016212
21	BICF2S23057731	44531628	A	G	0.177273	0.00243631	intron_variant	CBFA2T3	ENSCAFG00000030945
4	BICF2P299389	20133320	G	A	0.140909	0.00244218	downstream_gene_variant	DDX21	ENSCAFG00000013791
5	BICF2S2358214	64347512	A	G	0.218182	0.0024513	intergenic_region	ACSF3	ENSCAFG00000019849
3	BICF2G630108171	39001207	C	A	0.286364	0.00247585	missense_variant	TJP1	ENSCAFG00000010407
16	BICF2G630813027	43629419	G	A	0.359091	0.00249216	intergenic_region	U6atac	ENSCAFG00000026761
32	BICF2P685921	3852899	A	G	0.445455	0.00249591	intergenic_region	GK2	ENSCAFG00000008864
26	BICF2P620286	19459427	C	G	0.279817	0.00249885	intron_variant	ADRBK2	ENSCAFG00000011603
18	BICF2P992514	54990191	G	A	0.247706	0.00250125	upstream_gene_variant	SDHAF2	ENSCAFG00000030303
12	BICF2P1150651	28931113	G	A	0.195455	0.00250987	intergenic_region	7SK	ENSCAFG00000023580
21	BICF2G630654190	15788807	C	G	0.436364	0.00251499	intergenic_region	DLG2	ENSCAFG00000004544
12	BICF2P1311219	53092129	A	G	0.0545455	0.00251664	intergenic_region	U6	ENSCAFG00000017465
23	BICF2G630379855	25936523	G	A	0.445455	0.00252966	intron_variant	PLCL2	ENSCAFG00000005862
23	BICF2G630379845	25957446	G	A	0.445455	0.00252966	intron_variant	PLCL2	ENSCAFG00000005862
17	BICF2S23623299	50790265	G	A	0.181818	0.00253193	intergenic_region	CYP26B1	ENSCAFG00000009005
27	BICF2G630155121	47399797	A	G	0.481651	0.00253466	0	0	0
31	BICF2P859213	29000268	C	A	0.339623	0.00255789	upstream_gene_variant	ZNF644	ENSCAFG00000009129
1	TIGRP2P10633_rs9047890	84240797	G	A	0.0772727	0.00256565	intergenic_region	U6	ENSCAFG00000022112
38	BICF2S23410155	23488847	A	G	0.268182	0.00257446	downstream_gene_variant	CD1D	ENSCAFG00000030554
5	BICF2S23538670	15395179	A	C	0.381818	0.00259258	synonymous_variant	CD3D	ENSCAFG00000031719
6	BICF2G630573522	57627523	G	A	0.354545	0.00264928	intergenic_region	HFM1	ENSCAFG00000020187
7	BICF2P670186	41359538	G	A	0.4	0.00266848	upstream_gene_variant	GPATCH4	ENSCAFG00000016788
6	BICF2S23413396	69058491	A	G	0.322727	0.00267077	intron_variant	FAM73A	ENSCAFG00000020368
19	BICF2P576642	8340480	A	G	0.213636	0.00267367	intergenic_region	ENO1	ENSCAFG00000003774
23	BICF2P1252256	15271327	A	G	0.336364	0.00267708	intergenic_region	RBMS3	ENSCAFG00000005464
18	BICF2S23024725	38896084	G	A	0.131818	0.00268922	intergenic_region	APLNR	ENSCAFG00000007958
11	BICF2P1043792	62968971	A	G	0.286364	0.00271325	intergenic_region	KLF4	ENSCAFG00000002797
4	BICF2S23617904	41622282	G	A	0.309091	0.00271795	intron_variant	LCP2	ENSCAFG00000016961
26	BICF2P741008	19453763	G	A	0.448598	0.00271966	intron_variant	ADRBK2	ENSCAFG00000011603
29	TIGRP2P365361_rs9199763	16196929	A	G	0.272727	0.00272204	upstream_gene_variant	MYBL1	ENSCAFG00000007344
4	BICF2P601355	87874223	A	C	0.259091	0.00273175	intergenic_region	ANKH	ENSCAFG00000019108
4	TIGRP2P58960_rs9214185	16028799	A	G	0.1	0.00276754	intergenic_region	REEP3	ENSCAFG00000032538
28	BICF2G630268062	26804101	G	A	0.413636	0.00278895	intron_variant	GFRA1	ENSCAFG00000011782
6	BICF2G630581104	48774446	G	A	0.0863636	0.00279519	intergenic_region	SNORA31	ENSCAFG00000028341
15	BICF2S23741177	47485648	A	G	0.15	0.00279585	3_prime_UTR_variant	S1PR1	ENSCAFG00000007842
1	TIGRP2P7397_rs8745785	73761721	A	C	0.459091	0.00280439	intron_variant	NAA35	ENSCAFG00000001344
13	BICF2G630613734	23680032	G	A	0.444954	0.00280533	intergenic_region	U6	ENSCAFG00000001080
5	BICF2P345316	55547618	G	A	0.127273	0.00280814	intergenic_region	DMRTB1	ENSCAFG00000019162
23	BICF2G630379816	25981328	G	A	0.463636	0.00282221	intron_variant	PLCL2	ENSCAFG00000005862
1	BICF2S2345405	54617989	A	G	0.281818	0.0028315	intergenic_region	RPS6KA2	ENSCAFG00000000828
38	BICF2G63070880	20093235	G	A	0.331818	0.0028587	intron_variant	DDR2	ENSCAFG00000013180
35	BICF2G630776581	21968602	T	A	0.104545	0.00287055	intergenic_region	5S_rRNA	ENSCAFG00000026098
11	BICF2S2378518	65347020	G	A	0.290909	0.00292353	synonymous_variant	SVEP1	ENSCAFG00000002928
4	BICF2P364122	33476266	A	G	0.486364	0.00293311	intergenic_region	CCSER2	ENSCAFG00000015946
16	BICF2G630110842	31442891	C	A	0.122727	0.00296954	intergenic_region	FUT10	ENSCAFG00000006336
7	BICF2P1249197	83517229	A	G	0.445455	0.00299266	0	0	0
12	BICF2S23544911	36295435	A	G	0.0727273	0.0030028	intergenic_region	CD109	ENSCAFG00000002663
26	BICF2G630798849	23209145	G	A	0.254545	0.00305184	intergenic_region	MTMR3	ENSCAFG00000012420
27	BICF2G630155096	47376813	A	C	0.477064	0.00308601	0	0	0
16	BICF2G630109448	29717960	A	G	0.354545	0.00308805	intergenic_region	UNC5D	ENSCAFG00000006252
5	BICF2S2349724	34886283	A	G	0.059633	0.00309271	upstream_gene_variant	U6	ENSCAFG00000027855
27	BICF2G630148371	24612496	G	A	0.0545455	0.00310808	intron_variant	ETNK1	ENSCAFG00000011667
11	BICF2S23052549	68755540	C	G	0.0681818	0.00311307	upstream_gene_variant	GRID1	ENSCAFG00000031478
32	BICF2S23042378	38174356	T	A	0.137615	0.00311671	intron_variant	USP53	ENSCAFG00000012449
38	BICF2P997627	23361474	A	C	0.197248	0.00314279	intron_variant	7SK	ENSCAFG00000023735
37	BICF2P833957	7268042	G	A	0.0363636	0.00315194	intergenic_region	BOLL	ENSCAFG00000010947
21	BICF2P1189674	16144218	G	A	0.0818182	0.00317144	intron_variant	RAB30	ENSCAFG00000004616
21	BICF2P1144677	16146376	C	A	0.0818182	0.00317144	intron_variant	RAB30	ENSCAFG00000004616
1	BICF2P1115354	57036554	A	C	0.318182	0.00318957	upstream_gene_variant	PCDH7	ENSCAFG00000000894
7	BICF2P1182697	82778357	A	G	0.468182	0.00319819	0	0	0
3	BICF2G630361674	93914980	A	G	0.395455	0.00319955	0	0	0
3	BICF2P1318782	79305920	G	A	0.104545	0.00321958	intergenic_region	VPS13C	ENSCAFG00000017898
5	BICF2S23051512	58291053	C	G	0.477273	0.00324424	intron_variant	LRRC47	ENSCAFG00000019492
24	BICF2P881850	44643345	A	G	0.45	0.00325764	intergenic_region	CDH26	ENSCAFG00000012336
16	BICF2P1390592	8566408	G	A	0.463636	0.00326812	upstream_gene_variant	RAB19	ENSCAFG00000003959
30	BICF2G630403865	26580236	A	G	0.104545	0.00327811	intergenic_region	GPATCH4	ENSCAFG00000030175
7	BICF2P939822	41349545	A	G	0.413636	0.0032795	intergenic_region	HAPLN2	ENSCAFG00000016781
38	BICF2G63073539	16840905	A	C	0.463636	0.00329076	upstream_gene_variant	U6	ENSCAFG00000027272
7	BICF2P1334653	21549500	G	A	0.140909	0.00330754	intron_variant	RASAL2	ENSCAFG00000014046
30	BICF2S23155571	22294068	G	A	0.354545	0.00330955	intron_variant	TCF12	ENSCAFG00000016200
25	BICF2G630103451	44598396	C	A	0.204545	0.00330973	3_prime_UTR_variant	NEU2	ENSCAFG00000030910
37	BICF2P1021925	6142425	A	T	0.222727	0.00331309	intergenic_region	HECW2	ENSCAFG00000010673
27	BICF2G630153741	43895818	A	G	0.0772727	0.00332757	downstream_gene_variant	CCDC150	ENSCAFG00000015987
17	BICF2P8198	24038134	T	A	0.2	0.00333387	intergenic_region	LBH	ENSCAFG00000005309
21	BICF2G630658128	10534836	A	C	0.213636	0.00334991	intergenic_region	FOLH1	ENSCAFG00000024888
4	BICF2S23617428	61907517	G	A	0.281818	0.00335807	intergenic_region	LCLAT1	ENSCAFG00000018410
5	BICF2S23746532	15264066	A	G	0.290909	0.00338425	downstream_gene_variant	KMT2A	ENSCAFG00000012691
7	BICF2G630550682	11210827	G	A	0.481818	0.00340191	intron_variant	RPS6KC1	ENSCAFG00000012413
21	BICF2G630639950	50902175	G	A	0.390909	0.00340772	0	0	0
17	BICF2S23139887	8695250	G	A	0.0818182	0.00340852	intergenic_region	LPIN1	ENSCAFG00000003621
5	BICF2P153184	66598914	A	G	0.113636	0.00342253	intergenic_region	FOXF1	ENSCAFG00000019918
6	BICF2G630580657	49089177	C	A	0.0909091	0.00345454	intergenic_region	IRF8	ENSCAFG00000019994
15	BICF2P230564	61995049	A	G	0.372727	0.00348162	intergenic_region	TLL1	ENSCAFG00000008883
32	BICF2G630591173	24433984	A	G	0.0636364	0.00348608	intron_variant	BDH2	ENSCAFG00000010813
1	BICF2S2328357	67404876	A	G	0.145455	0.00349217	intergenic_region	PTPRK	ENSCAFG00000001101
11	BICF2P855172	72605032	G	A	0.0681818	0.00349704	intergenic_region	U6	ENSCAFG00000021160
22	BICF2G63092496	63441056	A	G	0.197248	0.00350535	0	0	0
17	BICF2P42326	66956353	G	A	0.15	0.00351273	0	0	0
4	TIGRP2P58767_rs8899314	15196788	G	A	0.0772727	0.00351561	intron_variant	JMJD1C	ENSCAFG00000013081
37	TIGRP2P423002_rs8996939	6432500	A	G	0.35	0.00351699	synonymous_variant	PGAP1	ENSCAFG00000010742
27	BICF2P1230149	41403689	G	A	0.468182	0.00351732	intergenic_region	PRMT8	ENSCAFG00000015428
7	BICF2P345524	66036893	G	A	0.377273	0.00352295	intergenic_region	BRINP1	ENSCAFG00000018235
31	BICF2G630730479	10556403	G	C	0.362385	0.00354019	intergenic_region	TSPAN11	ENSCAFG00000007980
24	BICF2P271201	33177735	A	G	0.318182	0.00354109	downstream_gene_variant	ZSWIM3	ENSCAFG00000009774
12	BICF2P783204	53137712	A	G	0.0727273	0.00354111	intergenic_region	5S_rRNA	ENSCAFG00000017465
33	BICF2P375417	33172775	C	A	0.0681818	0.00354621	0	0	0
29	BICF2S23534371	18577212	C	A	0.45	0.00354733	intergenic_region	SULF1	ENSCAFG00000007660
15	TIGRP2P196415_rs8995196	19120040	A	C	0.272727	0.00354736	intergenic_region	PHLDA1	ENSCAFG00000005683
20	BICF2G630445010	60834167	A	G	0.444954	0.00356179	0	0	0
33	BICF2P1149000	33155606	C	A	0.0954545	0.00357066	0	0	0
12	BICF2P88920	54693370	G	A	0.1	0.00357933	intergenic_region	FUT9	ENSCAFG00000003417
24	BICF2P450729	17583883	G	A	0.386364	0.00359918	upstream_gene_variant	SIGLEC1	ENSCAFG00000006219
17	TIGRP2P233709_rs8933962	50734415	A	G	0.277273	0.00360397	intergenic_region	CYP26B1	ENSCAFG00000009005
11	BICF2G630304017	62873651	G	A	0.168182	0.00360562	downstream_gene_variant	U6	ENSCAFG00000028328
5	BICF2P158502	23975094	C	A	0.45	0.00362281	intergenic_region	DDX10	ENSCAFG00000014324
14	BICF2G630524273	24923109	A	G	0.25	0.00365162	intergenic_region	NXPH1	ENSCAFG00000025301
17	BICF2P438637	39056511	G	A	0.0954545	0.0036579	intron_variant	POLR1A	ENSCAFG00000007613
21	BICF2G630639604	52750669	A	C	0.481651	0.00366731	0	0	0
7	BICF2P464805	13825154	A	G	0.0642202	0.00367023	downstream_gene_variant	LHX4	ENSCAFG00000012750
3	TIGRP2P46568_rs9002672	57973552	G	A	0.263636	0.00367711	intergenic_region	cfa	ENSCAFG00000020522
13	BICF2P55607	53823540	A	G	0.418182	0.00369434	intergenic_region	5S_rRNA	ENSCAFG00000020904
36	TIGRP2P417101_rs9154055	9717869	A	G	0.181818	0.00372041	intron_variant	GRB14	ENSCAFG00000010563
14	TIGRP2P190238_rs8757274	29980465	C	A	0.477273	0.00373262	intron_variant	AGMO	ENSCAFG00000002414
2	BICF2S2372653	35630230	G	A	0.431818	0.00373347	intron_variant	SRA1	ENSCAFG00000005819
14	BICF2P613348	46569236	C	A	0.334862	0.00375225	intron_variant	NPSR1	ENSCAFG00000003170
22	BICF2G630317872	13734472	C	G	0.3	0.00375244	intergenic_region	U6	ENSCAFG00000027105
8	BICF2P1470529	14703557	A	G	0.201835	0.00376324	upstream_gene_variant	PCDH17	ENSCAFG00000013675
27	BICF2G630146925	19962649	C	A	0.0454545	0.00376358	5_prime_UTR_variant	KLHL42	ENSCAFG00000010957
25	BICF2P803685	43646343	G	A	0.268182	0.00378706	intron_variant	COPS7B	ENSCAFG00000011118
11	BICF2S2328043	33425537	G	A	0.368182	0.00379007	intron_variant	LURAP1L	ENSCAFG00000032608
20	BICF2G630444994	60852245	A	G	0.37619	0.00379237	0	0	0
1	BICF2P647207	84259251	A	G	0.0363636	0.00379382	intergenic_region	U6	ENSCAFG00000022112
1	BICF2P68902	84308599	C	G	0.0363636	0.00379382	intergenic_region	ANXA1	ENSCAFG00000001776
34	BICF2S23328205	3830055	C	A	0.4	0.00380074	intergenic_region	ANKRD33B	ENSCAFG00000009997
31	BICF2P1236118	37113178	A	C	0.318182	0.0038292	upstream_gene_variant	NDUFV3	ENSCAFG00000010508
7	BICF2P829187	21160544	A	G	0.154545	0.00382951	intergenic_region	U6	ENSCAFG00000026961
7	BICF2P294693	21183170	G	A	0.154545	0.00382951	intergenic_region	U6	ENSCAFG00000026961
5	BICF2P1044813	14131105	A	C	0.0681818	0.00383692	upstream_gene_variant	U6	ENSCAFG00000027333
22	BICF2G630331160	41219246	A	G	0.0412844	0.00384082	intergenic_region	ZNF572	ENSCAFG00000005303
13	BICF2G630612866	22854585	G	A	0.0545455	0.00384926	intergenic_region	MTSS1	ENSCAFG00000001050
5	BICF2P435893	76842075	G	A	0.490909	0.00385492	intron_variant	OR5AS1	ENSCAFG00000020167
1	BICF2P757861	38514123	G	A	0.444954	0.00387219	intergenic_region	STXBP5	ENSCAFG00000000353
13	BICF2P303573	36287320	T	A	0.222727	0.00389025	intergenic_region	TEX35	ENSCAFG00000028767
13	BICF2P17083	43086046	A	G	0.163636	0.00389531	intron_variant	GABRB1	ENSCAFG00000001889
12	TIGRP2P173937_rs8707885	75219058	A	G	0.395455	0.00390397	0	0	0
18	BICF2G630698075	39605760	A	G	0.509174	0.00390567	upstream_gene_variant	TEX35	ENSCAFG00000008060
19	BICF2P1118772	54153359	A	G	0.195455	0.00392503	0	0	0
18	BICF2P1203787	39822085	A	C	0.254545	0.00395507	intergenic_region	PTPRU	ENSCAFG00000008094
1	BICF2P496109	60553120	A	G	0.209091	0.00397676	intergenic_region	U4	ENSCAFG00000022670
26	BICF2P354744	23269872	A	G	0.309091	0.00398494	intron_variant	HORMAD2	ENSCAFG00000012459
2	BICF2P695633	70590793	A	G	0.3	0.00399888	intergenic_region	U6	ENSCAFG00000029392
2	BICF2P1448909	70638023	G	A	0.3	0.00399888	intergenic_region	U6	ENSCAFG00000029392
37	BICF2G630126103	9224888	A	G	0.272727	0.00401229	intergenic_region	PTPRU	ENSCAFG00000011003
3	BICF2G630339939	44033819	C	A	0.140909	0.0040264	intergenic_region	U6	ENSCAFG00000027621
32	BICF2P1350947	32035039	G	A	0.377273	0.00404055	intergenic_region	C4orf32	ENSCAFG00000011636
33	BICF2P830856	33086277	G	A	0.0863636	0.00405047	0	0	0
27	BICF2P1177725	21027383	T	A	0.163636	0.00405897	intron_variant	ITPR2	ENSCAFG00000011345
9	BICF2S23913393	30706965	A	G	0.231818	0.00406692	intergenic_region	TMEM100	ENSCAFG00000017365
9	BICF2G630835821	37129410	G	A	0.0733945	0.00407531	intron_variant	ACACA	ENSCAFG00000017996
11	TIGRP2P151499_rs9123243	66948444	C	G	0.122727	0.00407762	downstream_gene_variant	HSDL2	ENSCAFG00000003028
12	BICF2G630123551	57206981	A	G	0.218182	0.00408332	intron_variant	FBXL4	ENSCAFG00000003467
12	BICF2G630123538	57221750	A	G	0.218182	0.00408332	intergenic_region	FBXL4	ENSCAFG00000003467
37	BICF2G630135690	33544737	C	A	0.345455	0.00409669	0	0	0
17	BICF2P20472	13149214	G	A	0.190909	0.00410193	intron_variant	SMC6	ENSCAFG00000003729
27	BICF2P722114	41395644	A	G	0.486364	0.00412955	intergenic_region	PRMT8	ENSCAFG00000015428
20	BICF2G630228913	7084244	A	C	0.302752	0.00413142	intron_variant	ATG7	ENSCAFG00000005018
9	BICF2G630835816	37107410	G	A	0.0727273	0.00415234	intron_variant	ACACA	ENSCAFG00000017996
36	BICF2G630756991	30495170	A	G	0.35	0.00415307	intron_variant	COL3A1	ENSCAFG00000014812
23	BICF2P175876	8820936	A	G	0.122727	0.00415526	intron_variant	CSRNP1	ENSCAFG00000005088
1	BICF2P1359839	47095441	A	G	0.240909	0.00416399	intron_variant	ZDHHC14	ENSCAFG00000000618
9	BICF2P1054525	18882376	A	G	0.122727	0.00417818	intergenic_region	SNORA33	ENSCAFG00000021806
6	BICF2G630808787	8555692	A	G	0.427273	0.00417957	intergenic_region	COL26A1	ENSCAFG00000013781
19	BICF2P801357	45276549	G	A	0.140909	0.00418074	intron_variant	ARHGAP15	ENSCAFG00000005473
38	BICF2P726476	9698064	A	G	0.256881	0.00418857	intergenic_region	U6	ENSCAFG00000027756
31	BICF2G630731708	12368006	G	A	0.222727	0.00420761	intergenic_region	7SK	ENSCAFG00000027506
5	BICF2P327120	6501229	A	G	0.209091	0.00421438	intergenic_region	U6	ENSCAFG00000032431
20	BICF2G630233057	23625891	C	A	0.163636	0.00421607	intergenic_region	SUCLG2	ENSCAFG00000006583
2	BICF2P767414	42941721	A	G	0.131818	0.00421618	intron_variant	SLC38A9	ENSCAFG00000006851
20	BICF2G630231538	21981526	A	G	0.395455	0.0042163	intergenic_region	MITF	ENSCAFG00000006496
29	BICF2P832238	16240358	A	T	0.168182	0.00421803	upstream_gene_variant	VCPIP1	ENSCAFG00000007346
30	BICF2P675413	41355591	A	G	0.240909	0.00423006	0	0	0
27	TIGRP2P348445_rs9043538	13895918	A	G	0.261468	0.00423193	intron_variant	SLC2A13	ENSCAFG00000009975
5	BICF2P1458217	86602038	A	G	0.254545	0.00425227	intron_variant	CDH8	ENSCAFG00000020436
24	BICF2P722594	7877704	A	G	0.209091	0.00425792	intergenic_region	FLRT3	ENSCAFG00000030939
21	TIGRP2P285876_rs9002382	44174799	C	A	0.394495	0.0042905	intergenic_region	FANCF	ENSCAFG00000010106
5	BICF2P592280	88806390	G	A	0.25	0.00429518	intergenic_region	0	0
25	BICF2G630159768	50357167	A	C	0.318182	0.00429843	intergenic_region	OTOS	ENSCAFG00000031916
11	BICF2P872591	49347739	G	A	0.0727273	0.004305	intergenic_region	U6	ENSCAFG00000026028
2	BICF2G630673091	19039909	G	A	0.422727	0.00434528	intron_variant	SLC39A12	ENSCAFG00000004488
15	BICF2G630438273	24844997	A	G	0.172727	0.00434862	intron_variant	TMTC2	ENSCAFG00000005914
29	BICF2P102796	7340020	G	A	0.277273	0.00435188	intergenic_region	TGS1	ENSCAFG00000007011
24	BICF2P431789	50517468	A	G	0.236364	0.00435909	0	0	0
19	BICF2P1355974	39308027	A	G	0.281818	0.00436939	intergenic_region	CXCR4	ENSCAFG00000005109
33	BICF2P278285	18437385	A	G	0.327273	0.00437689	intergenic_region	DRD3	ENSCAFG00000010787
3	BICF2G630340731	45507463	T	A	0.4	0.00438289	intergenic_region	TIGIT	ENSCAFG00000029940
20	BICF2P972428	33009321	A	G	0.245455	0.00439649	intron_variant	MCTP2	ENSCAFG00000007873
5	BICF2P1220399	6551490	A	T	0.2	0.00442546	intergenic_region	U6	ENSCAFG00000032431
18	BICF2S22951207	54250810	C	A	0.4	0.00444286	intergenic_region	ASRGL1	ENSCAFG00000015868
10	BICF2G630480335	28536849	A	G	0.477273	0.00446693	downstream_gene_variant	APOL6	ENSCAFG00000001704
25	BICF2P240618	17976690	A	G	0.436364	0.00446735	intergenic_region	GJB2	ENSCAFG00000029537
23	TIGRP2P303553_rs8888935	27864309	G	A	0.4	0.00447296	intron_variant	COL6A6	ENSCAFG00000006035
3	BICF2P634314	26363858	A	G	0.172727	0.00447752	intron_variant	MSH3	ENSCAFG00000008788
18	BICF2P1289602	7477126	A	G	0.122727	0.00448833	intergenic_region	C7orf25	ENSCAFG00000003519
30	BICF2P431530	31447878	G	A	0.295455	0.00453034	intron_variant	IQCH	ENSCAFG00000017422
12	BICF2S23744310	46248251	G	A	0.327273	0.00453925	intergenic_region	U4	ENSCAFG00000027238
12	BICF2P365664	44656236	G	A	0.209091	0.00455578	intergenic_region	7SK	ENSCAFG00000027586
38	BICF2P293655	9258880	G	A	0.190909	0.00457664	intergenic_region	U6	ENSCAFG00000027756
7	TIGRP2P95509_rs9130894	41321758	G	C	0.445455	0.00458158	intron_variant	BCAN	ENSCAFG00000016712
37	BICF2P463234	22461478	A	C	0.427273	0.00459501	missense_variant	FN1	ENSCAFG00000014345
1	BICF2S23912241	74042261	A	G	0.110092	0.00462137	intergenic_region	AGTPBP1	ENSCAFG00000001358
4	BICF2P180200	20143118	A	G	0.113636	0.00464177	intron_variant	KIAA1279	ENSCAFG00000013808
17	BICF2P1022702	43726363	G	A	0.395455	0.00464182	intron_variant	GJA3	ENSCAFG00000008079
16	BICF2P485218	59117454	A	G	0.140909	0.00464793	intergenic_region	CBLN4	ENSCAFG00000030450
11	BICF2S23057394	47610237	G	A	0.213636	0.00465491	intergenic_region	U6	ENSCAFG00000001734
22	BICF2P725892	62739516	G	A	0.472477	0.00465903	0	0	0
24	BICF2S23015683	40941094	A	G	0.357798	0.00466082	intergenic_region	U6	ENSCAFG00000027980
24	BICF2G630513906	8926829	G	A	0.445455	0.00466376	intron_variant	ESF1	ENSCAFG00000005587
24	BICF2S23627708	15128310	A	G	0.0454545	0.00468409	intergenic_region	HAO1	ENSCAFG00000005890
1	BICF2P631471	68824103	A	G	0.436364	0.00472991	intergenic_region	SAMD3	ENSCAFG00000001116
38	BICF2P1256328	24979003	A	G	0.359091	0.00473974	0	0	0
23	BICF2G630387736	14640738	A	C	0.0863636	0.00475897	intron_variant	RBMS3	ENSCAFG00000005464
17	TIGRP2P231664_rs8993614	43948420	C	A	0.290909	0.00475988	intergenic_region	LRRTM1	ENSCAFG00000008098
1	BICF2P1138338	60593810	A	G	0.445455	0.00476437	intron_variant	TMEM200A	ENSCAFG00000030746
4	BICF2P756879	20845535	A	C	0.159091	0.00477168	intron_variant	COL13A1	ENSCAFG00000013983
11	BICF2P461273	11804524	G	A	0.222727	0.00477402	intergenic_region	BMP2	ENSCAFG00000032444
15	BICF2G630431907	34628050	G	A	0.104545	0.00481145	downstream_gene_variant	TMCC3	ENSCAFG00000006227
12	BICF2P1165898	44891928	C	A	0.340909	0.00481431	intergenic_region	TBX18	ENSCAFG00000030831
2	BICF2P32287	17188277	A	G	0.279817	0.00483985	intergenic_region	BAMBI	ENSCAFG00000003964
6	BICF2G630581155	48745323	A	G	0.190909	0.00485278	intergenic_region	SNORA31	ENSCAFG00000028341
8	BICF2S23510991	33169917	G	A	0.209091	0.00485345	intergenic_region	SLC35F4	ENSCAFG00000015255
1	TIGRP2P4904_rs9172048	60572558	G	A	0.131818	0.00486757	intergenic_region	U4	ENSCAFG00000022670
34	BICF2G630451808	36915595	A	G	0.1	0.00487948	intron_variant	ECT2	ENSCAFG00000015455
6	BICF2G630576339	53187184	C	G	0.404545	0.00488582	intergenic_region	PTBP2	ENSCAFG00000020080
5	BICF2S23229412	3856781	A	G	0.236364	0.0049097	intergenic_region	U6atac	ENSCAFG00000026662
5	BICF2S23630569	3888762	G	A	0.236364	0.0049097	intergenic_region	U6atac	ENSCAFG00000026662
5	BICF2S23024940	3921483	A	G	0.236364	0.0049097	intergenic_region	U6atac	ENSCAFG00000026662
5	BICF2S23027795	3956713	G	A	0.236364	0.0049097	intergenic_region	U6atac	ENSCAFG00000026662
28	BICF2G630275797	13506616	C	A	0.0545455	0.00492007	intron_variant	PAX2	ENSCAFG00000009709
10	BICF2P383148	70211548	A	C	0.468182	0.00494791	0	0	0
33	BICF2G63075141	33397370	G	A	0.256881	0.0049527	0	0	0
32	BICF2P1005192	34685807	A	G	0.445455	0.0049656	intergenic_region	NDST4	ENSCAFG00000012211
4	BICF2S23442070	65472261	A	C	0.295455	0.00497775	intergenic_region	MRPS30	ENSCAFG00000018512
6	BICF2G630809997	10429516	A	C	0.281818	0.0049809	intergenic_region	U6	ENSCAFG00000021003
22	BICF2P1443440	58328358	A	G	0.327273	0.00499342	intergenic_region	IRS2	ENSCAFG00000006058
7	BICF2G630562329	62400070	C	G	0.522727	0.00500116	intron_variant	TAF4B	ENSCAFG00000018132
38	BICF2G63074378	15550922	A	G	0.254545	0.00500847	intergenic_region	HLX	ENSCAFG00000011340
9	BICF2G630835868	37176309	G	A	0.0818182	0.0050219	intergenic_region	C17orf78	ENSCAFG00000018124
12	TIGRP2P170899_rs8943242	66149202	A	G	0.445455	0.00502756	intergenic_region	CEP57L1	ENSCAFG00000003798
1	BICF2P697483	40658068	G	A	0.463636	0.00505041	intergenic_region	U6	ENSCAFG00000028377
17	BICF2G630221902	11843019	G	A	0.513636	0.00506021	intergenic_region	MYCN	ENSCAFG00000003715
10	BICF2S23152609	38621402	A	G	0.231818	0.00506927	intergenic_region	POU3F3	ENSCAFG00000003463
17	BICF2P344354	44265295	G	A	0.481818	0.00507509	intron_variant	CTNNA2	ENSCAFG00000008115
12	BICF2P803725	63729001	A	G	0.281818	0.00507678	intergenic_region	ATG5	ENSCAFG00000003701
4	BICF2S22932199	41494943	A	G	0.427273	0.00509282	intergenic_region	KCNIP1	ENSCAFG00000016951
3	BICF2S23727801	33307583	C	A	0.459091	0.00511908	intergenic_region	KCNMB1	ENSCAFG00000009927
22	BICF2G630316066	7767302	A	G	0.136364	0.00513527	intron_variant	DNAJC15	ENSCAFG00000004664
16	BICF2G630816945	52360624	A	G	0.265	0.00513735	intergenic_region	AGA	ENSCAFG00000008381
3	BICF2P447529	66811189	A	G	0.118182	0.0051474	intergenic_region	5S_rRNA	ENSCAFG00000027247
35	BICF2G630775579	20968306	A	G	0.0954545	0.00515856	intergenic_region	PRL	ENSCAFG00000010247
5	BICF2G630239316	73318458	A	G	0.354545	0.00516797	intergenic_region	CLEC3A	ENSCAFG00000020033
8	BICF2P400357	65341928	A	G	0.0818182	0.00517365	intergenic_region	PAPOLA	ENSCAFG00000017783
29	BICF2P1098138	15598767	A	G	0.12844	0.00517396	intergenic_region	PDE7A	ENSCAFG00000007279
18	BICF2S23057195	18480222	G	A	0.0954545	0.00517635	intron_variant	MAGI2	ENSCAFG00000004366
8	BICF2P729260	27507881	A	C	0.304545	0.00518749	intergenic_region	TRIM9	ENSCAFG00000014603
5	BICF2P1357842	18184109	A	G	0.181818	0.00518785	intron_variant	CADM1	ENSCAFG00000013482
6	BICF2P182491	22227637	G	A	0.238532	0.00519	intron_variant	PALB2	ENSCAFG00000030772
9	BICF2G630835852	37161142	A	G	0.0863636	0.00519762	intron_variant	C17orf78	ENSCAFG00000018124
26	TIGRP2P344377_rs8910506	37664210	G	A	0.313636	0.00520741	intergenic_region	MINPP1	ENSCAFG00000028821
36	TIGRP2P417055_rs9038125	9513730	G	A	0.35	0.00521197	intergenic_region	U6	ENSCAFG00000021336
14	TIGRP2P187264_rs9219958	17540267	A	G	0.163636	0.00521837	synonymous_variant	MTERF	ENSCAFG00000001908
1	BICF2P729538	84572881	G	C	0.463636	0.00521854	intergenic_region	ANXA1	ENSCAFG00000001776
4	BICF2S23055033	60773213	G	A	0.1	0.00522055	intergenic_region	SNX18	ENSCAFG00000031454
22	BICF2G630320062	18462340	A	C	0.372727	0.00522203	intergenic_region	U6	ENSCAFG00000030149
3	BICF2G630340566	45368222	G	A	0.477273	0.00522601	intergenic_region	MCTP2	ENSCAFG00000029940
3	BICF2P353885	30200899	T	A	0.293578	0.00523261	intergenic_region	IQGAP2	ENSCAFG00000009293
10	BICF2S2452880	41368598	A	G	0.059633	0.00523545	intergenic_region	RFX8	ENSCAFG00000017823
30	BICF2G630407361	22315779	A	C	0.195455	0.00523651	intron_variant	TCF12	ENSCAFG00000016200
30	BICF2G630407346	22324582	G	A	0.195455	0.00523651	intron_variant	TCF12	ENSCAFG00000016200
23	TIGRP2P300084_rs8914997	15256997	G	A	0.468182	0.0052384	intergenic_region	RBMS3	ENSCAFG00000005464
21	BICF2G630654127	15873787	G	A	0.163636	0.00524172	intergenic_region	DLG2	ENSCAFG00000004544
12	BICF2P614276	44978393	A	T	0.304545	0.00525288	intergenic_region	TBX18	ENSCAFG00000002987
16	BICF2G630113942	35112452	A	G	0.263636	0.00525367	upstream_gene_variant	FAM49A	ENSCAFG00000027812
17	BICF2P1301512	11770630	A	G	0.118182	0.00525617	intergenic_region	MYCN	ENSCAFG00000003715
7	BICF2P1389088	12424701	G	A	0.468182	0.00525637	intron_variant	PTPN14	ENSCAFG00000012530
16	BICF2P358157	57437584	G	A	0.2	0.00527263	intergenic_region	5S_rRNA	ENSCAFG00000021071
31	BICF2P977455	34122407	A	G	0.325688	0.00527347	3_prime_UTR_variant	BRWD1	ENSCAFG00000010037
3	BICF2G630340164	44713043	G	A	0.127273	0.00527404	intergenic_region	SNORA31	ENSCAFG00000026734
8	BICF2P1415975	64494743	G	A	0.5	0.00527796	intergenic_region	GLRX5	ENSCAFG00000023493
4	TIGRP2P60461_rs9007433	45311081	A	G	0.224771	0.00528612	intergenic_region	snoZ5	ENSCAFG00000017180
18	BICF2S23449093	54249628	G	A	0.394495	0.00528735	intergenic_region	ASRGL1	ENSCAFG00000015868
7	BICF2P677661	32803532	A	G	0.118182	0.00529781	intergenic_region	RGS7	ENSCAFG00000015679
3	BICF2G630340591	45383843	C	A	0.463636	0.00530284	intergenic_region	MCTP2	ENSCAFG00000029940
15	BICF2P594418	58424953	A	G	0.0818182	0.00530304	intron_variant	FSTL5	ENSCAFG00000008759
26	BICF2P531983	24204338	C	A	0.45	0.005306	intron_variant	LIMK2	ENSCAFG00000013044
16	BICF2P829382	35102521	C	A	0.2	0.00532995	intergenic_region	TNKS	ENSCAFG00000006632
33	TIGRP2P389199_rs9108999	26117635	C	A	0.357798	0.00533966	intergenic_region	SEMA5B	ENSCAFG00000012032
16	BICF2S237712	8217641	G	A	0.481818	0.00534725	upstream_gene_variant	BRAF	ENSCAFG00000003907
29	BICF2P752278	7891053	A	G	0.259091	0.00535152	intergenic_region	PENK	ENSCAFG00000007063
35	BICF2P231420	18113993	A	G	0.0909091	0.00536794	intergenic_region	7SK	ENSCAFG00000021726
20	BICF2P98439	32991964	A	G	0.177273	0.00536851	intron_variant	MCTP2	ENSCAFG00000007873
21	BICF2G630654364	15555467	A	G	0.218182	0.00536891	intron_variant	DLG2	ENSCAFG00000004544
23	BICF2S2352812	41980275	G	A	0.0931373	0.00537016	intergenic_region	PDIA5	ENSCAFG00000008189
3	BICF2G630340542	45356122	G	A	0.490826	0.00538866	intergenic_region	7SK	ENSCAFG00000029940
4	BICF2S2333601	91126090	A	G	0.266055	0.00540563	0	0	0
31	BICF2S2443709	10619007	G	A	0.236364	0.0054065	upstream_gene_variant	SNORA72	ENSCAFG00000007994
3	BICF2P269213	71019627	G	A	0.481818	0.00540787	intron_variant	CRMP1	ENSCAFG00000015799
32	BICF2G630594225	21007118	A	T	0.240909	0.00541824	upstream_gene_variant	7SK	ENSCAFG00000010301
26	BICF2S23334109	25181308	A	G	0.245455	0.00542371	downstream_gene_variant	PLOD2	ENSCAFG00000030555
16	BICF2G630111709	32386429	A	G	0.104545	0.00543621	intergenic_region	NRG1	ENSCAFG00000006371
6	BICF2G630583431	35756354	G	A	0.404545	0.00546701	intergenic_region	RBFOX1	ENSCAFG00000019082
6	BICF2P634651	63106915	A	G	0.0545455	0.00547842	intron_variant	LPAR3	ENSCAFG00000020300
21	BICF2S23646005	9455389	T	A	0.05	0.00549137	intergenic_region	SNORA72	ENSCAFG00000025134
1	BICF2G630715025	22451953	A	G	0.113636	0.00550651	intron_variant	DCC	ENSCAFG00000000157
3	BICF2S23715582	8046860	A	C	0.372727	0.0055164	intron_variant	PPIP5K2	ENSCAFG00000007519
2	BICF2S23226879	80119400	A	G	0.1	0.00552336	intron_variant	IGSF21	ENSCAFG00000015595
20	BICF2P795409	35855709	G	A	0.481651	0.00552349	intron_variant	CACNA2D3	ENSCAFG00000008211
31	BICF2P658160	38979519	A	C	0.331818	0.0055344	intron_variant	ZCWPW2	ENSCAFG00000029547
31	BICF2P773557	25268139	A	G	0.45	0.00554424	intron_variant	KRTAP15	ENSCAFG00000008831
23	BICF2S233665	40838806	G	A	0.390909	0.00555302	intergenic_region	U6	ENSCAFG00000026889
20	BICF2S22923928	33030313	A	G	0.25	0.00555315	synonymous_variant	SOD1	ENSCAFG00000007873
2	BICF2P268726	81085256	C	A	0.263636	0.0055776	intergenic_region	PADI1	ENSCAFG00000023194
5	BICF2G630188941	50177607	G	A	0.4	0.00559033	intron_variant	FGGY	ENSCAFG00000018884
23	BICF2P698814	15234456	G	A	0.486364	0.00559084	intergenic_region	RBMS3	ENSCAFG00000005464
31	BICF2S23515788	26524431	A	G	0.509091	0.00559364	intergenic_region	U6	ENSCAFG00000020965
6	BICF2P756196	9830592	A	G	0.468182	0.00559855	intergenic_region	CYP3A26	ENSCAFG00000014942
21	BICF2P705367	8913256	A	G	0.159091	0.00561219	intergenic_region	CYP3A12	ENSCAFG00000004270
24	BICF2G630501390	28027043	A	G	0.45	0.00561221	intergenic_region	DHX35	ENSCAFG00000009044
24	BICF2G630501361	28037439	G	A	0.45	0.00561221	intergenic_region	DHX35	ENSCAFG00000009044
5	BICF2P660389	6585039	A	G	0.136364	0.00562273	intergenic_region	U6	ENSCAFG00000032431
30	BICF2G630409284	18462940	A	C	0.247706	0.00562299	intergenic_region	ONECUT1	ENSCAFG00000015867
7	BICF2G630551857	16067597	G	A	0.290909	0.00563445	intron_variant	RGS8	ENSCAFG00000031083
16	BICF2G630112117	33087238	A	G	0.368182	0.00563491	intergenic_region	PFDN5	ENSCAFG00000026583
32	BICF2S23635155	31239619	A	G	0.0681818	0.00566936	intergenic_region	U6	ENSCAFG00000011634
17	BICF2G630220550	13157261	C	A	0.15	0.00568932	intron_variant	SMC6	ENSCAFG00000003729
6	BICF2P904894	37851775	A	G	0.359091	0.00571095	intergenic_region	OR2C1	ENSCAFG00000019302
12	TIGRP2P172844_rs9035650	73058170	A	G	0.0954545	0.00572416	0	0	0
11	BICF2G630299746	30366466	A	G	0.195455	0.00572714	intergenic_region	mir	ENSCAFG00000024495
11	BICF2G630299754	30372942	A	G	0.195455	0.00572714	intergenic_region	7SK	ENSCAFG00000024495
16	BICF2G630115680	38221805	A	G	0.236364	0.00576704	intergenic_region	cfa	ENSCAFG00000020590
5	BICF2S23144867	3292352	A	C	0.327273	0.00577077	intergenic_region	NTM	ENSCAFG00000009907
6	BICF2P275966	73736397	C	A	0.468182	0.00577697	intergenic_region	7SK	ENSCAFG00000025755
1	BICF2S23532243	69351620	T	A	0.2	0.00578187	intergenic_region	U4	ENSCAFG00000027804
6	BICF2G630580603	49115442	A	G	0.0818182	0.00578189	intron_variant	DPH5	ENSCAFG00000019995
6	BICF2G630580587	49123797	A	G	0.0818182	0.00578189	intron_variant	DPH5	ENSCAFG00000019995
21	BICF2G630650341	21927167	G	A	0.413636	0.00578483	intergenic_region	TSKU	ENSCAFG00000005203
13	BICF2G630617043	27831739	A	G	0.418182	0.00578953	intron_variant	ADCY8	ENSCAFG00000001097
7	BICF2S23212682	21533991	A	G	0.145455	0.00579613	intron_variant	RASAL2	ENSCAFG00000014046
13	BICF2P765376	53816454	G	A	0.418182	0.0058148	intergenic_region	5S_rRNA	ENSCAFG00000020904
38	BICF2P159362	18242164	G	A	0.272727	0.00582254	intergenic_region	SNORD112	ENSCAFG00000027557
6	BICF2P716085	25550109	C	A	0.0409091	0.00582369	intron_variant	IQCK	ENSCAFG00000018031
17	BICF2S22930477	46365218	A	G	0.440909	0.00582642	intergenic_region	LRRTM4	ENSCAFG00000008149
26	TIGRP2P346456_rs9133221	6785609	G	A	0.331818	0.00583892	downstream_gene_variant	KNTC1	ENSCAFG00000007837
31	BICF2G630199722	41222290	A	G	0.254545	0.00586151	0	0	0
22	BICF2G630316367	9075014	A	G	0.245455	0.00587861	intron_variant	VWA8	ENSCAFG00000004764
28	BICF2S23528050	20293382	G	C	0.235849	0.00588289	intergenic_region	U4	ENSCAFG00000021465
31	BICF2S23355869	7631988	A	G	0.263636	0.00589405	intergenic_region	ATP5A1	ENSCAFG00000007869
6	BICF2P1076854	61724158	G	A	0.436364	0.00589877	upstream_gene_variant	ODF2L	ENSCAFG00000020256
5	BICF2P1364613	61726388	C	G	0.322727	0.00590576	intergenic_region	ERRFI1	ENSCAFG00000019676
5	BICF2S23056544	4697408	G	A	0.227273	0.00591811	intergenic_region	ST14	ENSCAFG00000009993
17	BICF2G630215746	26854684	A	G	0.0863636	0.0059271	intergenic_region	FAM98A	ENSCAFG00000005875
15	BICF2G630441038	19105117	A	G	0.422727	0.00594025	intergenic_region	PHLDA1	ENSCAFG00000005683
8	BICF2P832475	54748257	A	C	0.140909	0.00595653	intergenic_region	5S_rRNA	ENSCAFG00000022111
6	TIGRP2P88532_rs8916025	73745793	G	A	0.481481	0.00596177	intergenic_region	7SK	ENSCAFG00000025755
6	BICF2G630810029	10456010	A	G	0.504545	0.00598891	intergenic_region	U6	ENSCAFG00000021003
8	BICF2G630414088	60772575	C	A	0.118182	0.00599037	intergenic_region	U6	ENSCAFG00000025818
20	BICF2S23711918	29947729	A	G	0.136364	0.00600638	intergenic_region	U6	ENSCAFG00000007791
26	BICF2G630798857	23204661	C	G	0.356481	0.00602879	intergenic_region	MTMR3	ENSCAFG00000012420
1	BICF2G630721407	40117367	A	T	0.159091	0.00604131	downstream_gene_variant	5S_rRNA	ENSCAFG00000027936
1	BICF2G630721437	40153440	G	A	0.159091	0.00604131	intron_variant	TAB2	ENSCAFG00000000373
35	BICF2G630774297	14298839	G	A	0.295455	0.00604498	intergenic_region	JARID2	ENSCAFG00000009878
5	BICF2S23249465	15877137	A	C	0.229358	0.00605283	intergenic_region	HORMAD2	ENSCAFG00000029861
7	BICF2S23758238	76851032	A	T	0.05	0.00605288	intron_variant	PIEZO2	ENSCAFG00000018761
17	BICF2G630222010	11695429	A	C	0.177273	0.00605755	intergenic_region	MYCN	ENSCAFG00000003714
16	BICF2P1210794	56155169	G	A	0.0727273	0.00606772	intergenic_region	CSMD1	ENSCAFG00000008686
1	BICF2S23742997	39100429	G	A	0.259091	0.00607295	intergenic_region	7SK	ENSCAFG00000026394
3	BICF2P363011	53316722	A	G	0.209091	0.00607398	downstream_gene_variant	HDDC3	ENSCAFG00000012239
12	BICF2P825535	6826566	C	G	0.190909	0.00608425	intron_variant	ZFAND3	ENSCAFG00000001489
13	BICF2G630602784	4142723	A	G	0.0636364	0.00611788	intron_variant	ODF1	ENSCAFG00000030644
13	BICF2G630602837	4291351	A	C	0.0636364	0.00611788	intergenic_region	KLF10	ENSCAFG00000000638
3	BICF2P958474	53326168	G	C	0.204545	0.00612855	intron_variant	MAN2A2	ENSCAFG00000012259
32	BICF2G630596469	18571103	G	A	0.0727273	0.00612956	intergenic_region	UNC5C	ENSCAFG00000010215
16	BICF2G630848633	20285803	G	A	0.354545	0.00613698	intron_variant	PTPRN2	ENSCAFG00000032520
9	BICF2S2456014	16246753	A	G	0.0818182	0.00616643	intergenic_region	MAP2K6	ENSCAFG00000010758
36	BICF2P948577	17448299	G	A	0.459091	0.00616927	intron_variant	KCNJ16	ENSCAFG00000013140
15	BICF2S23146721	53537861	A	G	0.0954545	0.00617737	intergenic_region	CTSO	ENSCAFG00000008602
12	BICF2S23550566	8237936	A	G	0.0590909	0.0061808	intron_variant	KIF6	ENSCAFG00000001560
26	BICF2G630801495	20706067	G	A	0.0727273	0.00618457	intergenic_region	MIAT_exon5_3	ENSCAFG00000029159
1	BICF2P722395	54672169	G	A	0.268182	0.00619332	intergenic_region	RPS6KA2	ENSCAFG00000000828
5	BICF2S23127889	4314822	A	G	0.122727	0.00619706	intergenic_region	SNX19	ENSCAFG00000009955
25	TIGRP2P325355_rs9133937	17541208	G	A	0.151376	0.00620079	intron_variant	IFT88	ENSCAFG00000007250
5	BICF2S23536448	61194707	G	A	0.142202	0.00621679	intron_variant	CAMTA1	ENSCAFG00000019650
32	BICF2S22916874	34419838	A	G	0.0818182	0.00622005	intron_variant	NDST4	ENSCAFG00000012211
6	BICF2S2451868	79905810	A	G	0.0681818	0.00622471	0	0	0
24	BICF2P907686	32344810	A	G	0.330189	0.00623483	intron_variant	PABPC1L	ENSCAFG00000009573
18	BICF2P1161758	48994945	G	A	0.513761	0.0062691	intergenic_region	TPCN2	ENSCAFG00000010716
13	BICF2P295107	36034328	C	G	0.215686	0.00627384	intergenic_region	MTL5	ENSCAFG00000028767
5	BICF2S2378885	3639193	A	G	0.159091	0.00627536	downstream_gene_variant	U6atac	ENSCAFG00000026662
13	BICF2S23222210	42456241	C	A	0.0954545	0.00628163	intron_variant	GABRA2	ENSCAFG00000025069
10	BICF2S22947221	51291943	A	G	0.345455	0.00628412	intergenic_region	U6	ENSCAFG00000031998
26	BICF2G630198763	36827858	A	G	0.222727	0.00629263	intron_variant	ITGA4	ENSCAFG00000023425
10	BICF2P400792	56421983	C	A	0.109091	0.00629609	intron_variant	SMEK2	ENSCAFG00000002860
1	BICF2P410463	44535262	A	G	0.277273	0.0062966	intergenic_region	KIAA1116	ENSCAFG00000000565
36	BICF2S23132988	24403852	G	A	0.481818	0.0062967	intergenic_region	UBE2E3	ENSCAFG00000014163
1	BICF2P504600	47075259	G	A	0.477273	0.00631565	intron_variant	ZDHHC14	ENSCAFG00000000618
26	BICF2P1821	17281099	G	A	0.304545	0.00636874	intron_variant	TRPV4	ENSCAFG00000010796
21	BICF2P975962	40640018	A	G	0.113636	0.00638557	intergenic_region	SAA1	ENSCAFG00000029553
15	BICF2S23043351	62011787	A	G	0.309091	0.0063865	intergenic_region	TLL1	ENSCAFG00000008883
24	BICF2P317314	50532484	A	G	0.468182	0.00639553	0	0	0
16	G927f12S171	24931218	A	G	0.0545455	0.00640331	intergenic_region	ZMAT4	ENSCAFG00000005744
12	BICF2P147370	55028638	A	G	0.122727	0.00640379	downstream_gene_variant	UFL1	ENSCAFG00000003430
23	BICF2G630379729	26060560	A	C	0.436364	0.00640987	intergenic_region	PLCL2	ENSCAFG00000005862
3	BICF2P712567	74655067	G	A	0.404545	0.00641411	intergenic_region	C4orf19	ENSCAFG00000028673
17	BICF2S23235516	59308426	G	A	0.468182	0.00642629	intergenic_region	OTUD7B	ENSCAFG00000011671
23	BICF2G630379569	26178110	A	T	0.509259	0.00642953	intergenic_region	PLCL2	ENSCAFG00000005862
7	BICF2P371	66068335	A	G	0.127273	0.00643825	intergenic_region	5S_rRNA	ENSCAFG00000018235
3	BICF2G630340595	45391606	A	G	0.445455	0.00644901	intergenic_region	MCTP2	ENSCAFG00000029940
19	BICF2G63046897	28202847	A	G	0.118182	0.00645285	intergenic_region	U6	ENSCAFG00000027985
17	BICF2G630215289	27533401	A	G	0.427273	0.00646841	intergenic_region	CRIM1	ENSCAFG00000005880
3	TIGRP2P56753_rs8687916	93757480	A	C	0.290909	0.0064986	0	0	0
29	BICF2P527263	3947841	G	A	0.3	0.00650367	intergenic_region	PCMTD1	ENSCAFG00000006743
7	BICF2P1123710	25656416	G	A	0.286364	0.00651253	downstream_gene_variant	SLC9C2	ENSCAFG00000014565
33	BICF2G63075281	33009333	A	G	0.254545	0.00651673	0	0	0
8	BICF2P290936	9836618	C	A	0.268182	0.00652179	intergenic_region	PRKD1	ENSCAFG00000012553
1	BICF2S23216453	121756182	G	A	0.0545455	0.00652216	upstream_gene_variant	C19orf12	ENSCAFG00000007621
16	BICF2G630111401	32027610	G	A	0.0727273	0.00654125	intergenic_region	NRG1	ENSCAFG00000006371
26	BICF2P1460608	19401355	G	A	0.327273	0.00654805	intergenic_region	CRYBB2	ENSCAFG00000023827
1	BICF2S23626451	47068357	G	A	0.472727	0.00655232	intron_variant	ZDHHC14	ENSCAFG00000000618
37	BICF2S23548898	17888536	A	G	0.281818	0.00655787	intron_variant	KANSL1L	ENSCAFG00000013836
25	BICF2G630466624	17607103	G	A	0.0590909	0.00656451	intron_variant	CRYL1	ENSCAFG00000007288
8	TIGRP2P111028_rs9162944	29371577	G	A	0.159091	0.00656582	intergenic_region	DDHD1	ENSCAFG00000014871
4	BICF2P384038	47001356	G	A	0.186364	0.00658768	intergenic_region	U6	ENSCAFG00000028841
7	BICF2P322215	29284249	G	A	0.195455	0.00658776	intron_variant	NME7	ENSCAFG00000015252
22	BICF2G630318703	15394992	A	G	0.204545	0.00661544	intergenic_region	DIAPH3	ENSCAFG00000024478
33	TIGRP2P391957_rs9243221	9810439	A	G	0.286364	0.00662624	intergenic_region	5S_rRNA	ENSCAFG00000009706
8	BICF2P182870	41119839	G	A	0.213636	0.00663644	intron_variant	GPHN	ENSCAFG00000016305
4	BICF2P1242188	50113856	A	G	0.145455	0.00665282	intron_variant	ATP10B	ENSCAFG00000017260
12	BICF2P817362	24985878	C	A	0.213636	0.00665973	intergenic_region	PRIM2	ENSCAFG00000023267
2	BICF2S23535201	12949197	G	A	0.118182	0.00666258	intron_variant	PLXDC2	ENSCAFG00000004117
2	BICF2P1321529	25507480	A	G	0.325688	0.00666826	intergenic_region	CELF2	ENSCAFG00000004973
1	BICF2P1117432	54794363	A	G	0.381818	0.00667653	downstream_gene_variant	U6	ENSCAFG00000000842
1	BICF2P766135	47109976	G	A	0.381818	0.00670987	intron_variant	ZDHHC14	ENSCAFG00000000618
16	BICF2P811419	32556362	A	C	0.0909091	0.00672283	intergenic_region	NRG1	ENSCAFG00000006371
22	BICF2G630315937	7497137	G	A	0.127273	0.00672925	intron_variant	ENOX1	ENSCAFG00000004644
34	BICF2S2399226	4310071	A	G	0.25	0.0067597	intergenic_region	7SK	ENSCAFG00000027537
14	BICF2G630517717	5547533	A	G	0.119266	0.00676791	intergenic_region	NPM1	ENSCAFG00000001401
22	BICF2S2347828	54646212	A	G	0.131818	0.00676895	intergenic_region	PODXL	ENSCAFG00000022848
1	BICF2S23539388	57045997	G	A	0.431818	0.0067832	3_prime_UTR_variant	Y_RNA	ENSCAFG00000000894
16	BICF2S22927769	13866296	A	C	0.131818	0.00678525	intergenic_region	TECRL	ENSCAFG00000003149
1	BICF2P1269059	111199964	A	G	0.140909	0.00678908	intron_variant		ENSCAFG00000029288
23	BICF2G630379808	25990504	G	A	0.409091	0.00679598	intron_variant	PLCL2	ENSCAFG00000005862
12	TIGRP2P165042_rs8610181	44923997	G	A	0.413636	0.00681193	downstream_gene_variant	U6	ENSCAFG00000029655
13	BICF2P316084	54710200	G	A	0.3	0.00681476	intergenic_region	PTPRZ1	ENSCAFG00000030070
1	BICF2P1147151	48039779	A	G	0.381818	0.00682075	intron_variant	TMEM181	ENSCAFG00000000655
22	BICF2G630335969	52137007	A	G	0.409091	0.00684761	intron_variant	TPP2	ENSCAFG00000005950
11	BICF2S23118349	58389087	C	A	0.0909091	0.00685783	intron_variant	GRIN3A	ENSCAFG00000002617
6	BICF2P205255	11484772	A	G	0.127273	0.00686524	intergenic_region	EIF2AK1	ENSCAFG00000015665
32	BICF2P594656	34454502	G	A	0.236364	0.00686864	intron_variant	NDST4	ENSCAFG00000012211
14	BICF2S2368774	59790019	A	G	0.0636364	0.00686955	intergenic_region	7SK	ENSCAFG00000027565
13	BICF2G630664904	32754029	G	A	0.277273	0.00687717	downstream_gene_variant	U6	ENSCAFG00000029044
27	BICF2G630150445	28455965	A	G	0.486364	0.00687894	intron_variant	PIK3C2G	ENSCAFG00000012564
11	BICF2G630299795	30392231	G	A	0.213636	0.00688196	intergenic_region	U6	ENSCAFG00000024495
4	BICF2S23250096	82346814	A	G	0.1	0.00689497	intergenic_region	CDH12	ENSCAFG00000019023
8	BICF2P248975	26002490	A	G	0.0550459	0.00689614	intergenic_region	U6	ENSCAFG00000014169
3	BICF2P461715	59059577	A	G	0.378505	0.00689999	intron_variant	TBC1D14	ENSCAFG00000014349
13	BICF2S2317998	25715700	G	A	0.440909	0.00691817	intergenic_region	MYC	ENSCAFG00000001086
2	BICF2P1425642	79833042	G	A	0.477273	0.00693776	intron_variant	PAX7	ENSCAFG00000015539
12	BICF2S2351315	67351779	A	G	0.486239	0.00696985	upstream_gene_variant	CDK19	ENSCAFG00000003902
19	BICF2P272016	44968277	A	G	0.256881	0.00697329	intergenic_region	U6	ENSCAFG00000020950
12	BICF2P776483	44862924	A	G	0.463636	0.00697332	intergenic_region	TBX18	ENSCAFG00000030831
7	BICF2S2341056	15200228	A	G	0.413636	0.00698043	synonymous_variant	CACNA1E	ENSCAFG00000013004
23	BICF2G630379707	26072267	A	G	0.359091	0.00699052	intergenic_region	PLCL2	ENSCAFG00000005862
5	BICF2S23013436	60964286	G	A	0.318182	0.00700261	intron_variant	CAMTA1	ENSCAFG00000019650
33	BICF2P1397910	18713848	G	A	0.136364	0.00703161	intergenic_region	ZBTB20	ENSCAFG00000010823
14	BICF2P772613	8764980	A	C	0.418182	0.00703278	intergenic_region	GCC1	ENSCAFG00000001730
15	TIGRP2P199616_rs8904417	36778625	G	A	0.238532	0.00705876	intergenic_region	NEDD1	ENSCAFG00000006509
17	BICF2P870153	44081878	A	C	0.231818	0.00705888	intron_variant	CTNNA2	ENSCAFG00000008115
29	BICF2P716643	11282507	A	G	0.413636	0.0070635	intron_variant	CHD7	ENSCAFG00000007167
4	BICF2P579549	8145474	G	A	0.218182	0.00706797	intergenic_region	EXOC8	ENSCAFG00000011797
21	BICF2P500301	43911231	A	C	0.345455	0.00708064	upstream_gene_variant	ANO5	ENSCAFG00000010053
7	BICF2P1059399	25653054	G	A	0.359091	0.00709246	intron_variant	SLC9C2	ENSCAFG00000014565
20	BICF2P1135467	32529355	A	G	0.46789	0.00710757	intron_variant	FLNB	ENSCAFG00000007603
22	BICF2G63092171	63265238	G	A	0.486364	0.00711	0	0	0
21	BICF2S22944464	16231282	A	C	0.259091	0.00711154	intron_variant	PRCP	ENSCAFG00000004628
21	BICF2S23550541	16240227	A	G	0.259091	0.00711154	intron_variant	PRCP	ENSCAFG00000004628
16	BICF2G630816476	51844639	G	A	0.218182	0.00712533	intergenic_region	DNMT1	ENSCAFG00000008367
12	BICF2P1000429	19401367	A	C	0.0590909	0.0071289	intron_variant	PKHD1	ENSCAFG00000002165
31	BICF2P559464	26784907	A	G	0.288991	0.0071295	intron_variant	HUNK	ENSCAFG00000008874
32	BICF2P693005	15548835	G	A	0.5	0.00714807	intergenic_region	NEBL	ENSCAFG00000009965
2	BICF2S23438846	11753335	A	G	0.418182	0.00715073	intergenic_region	SKIDA1	ENSCAFG00000004142
14	BICF2P613505	5902005	G	A	0.118182	0.00716176	intergenic_region	MKLN1	ENSCAFG00000001406
4	BICF2P2234	41630656	A	G	0.4	0.0071621	intron_variant	LCP2	ENSCAFG00000016961
12	BICF2P1083048	11739253	A	T	0.345455	0.00716264	intron_variant	TTBK1	ENSCAFG00000001839
8	BICF2G630414450	61046828	G	A	0.231818	0.0071666	intron_variant	TDP1	ENSCAFG00000017500
29	BICF2P274203	44209342	A	G	0.172727	0.00716872	0	0	0
8	BICF2S22950341	46747766	A	G	0.259091	0.00717479	intergenic_region	NUMB	ENSCAFG00000016834
8	BICF2P601314	52040128	A	C	0.295455	0.00717967	intergenic_region	HEATR4	ENSCAFG00000030472
2	BICF2P1469261	55684626	A	C	0.0909091	0.00719728	intergenic_region	ZNF366	ENSCAFG00000007986
9	BICF2S23328625	56165421	A	C	0.386364	0.00719978	intron_variant	RALGPS1	ENSCAFG00000020156
17	BICF2P256741	44597964	A	C	0.345455	0.00720704	intergenic_region	CTNNA2	ENSCAFG00000008115
7	BICF2G630556602	34649151	C	G	0.209091	0.00721174	intron_variant	AKT3	ENSCAFG00000015806
3	BICF2G630355542	88759196	G	A	0.389908	0.00722191	intron_variant	KCNIP4	ENSCAFG00000016537
3	BICF2P1226516	57959197	G	C	0.2	0.00724233	intergenic_region	cfa	ENSCAFG00000020522
5	BICF2S23331034	3789372	A	G	0.127273	0.00724332	intergenic_region	U6atac	ENSCAFG00000026662
5	BICF2S23312738	3841187	A	C	0.127273	0.00724332	intergenic_region	U6atac	ENSCAFG00000026662
5	BICF2S23022533	3940307	A	C	0.127273	0.00724332	intergenic_region	U6atac	ENSCAFG00000026662
28	BICF2S23528049	20293294	A	G	0.227273	0.00724613	intergenic_region	U4	ENSCAFG00000021465
21	BICF2P261857	22411085	G	A	0.177273	0.0072535	intergenic_region	U6	ENSCAFG00000027028
33	BICF2P1194638	25501029	G	A	0.486364	0.00725746	intron_variant	CCDC58	ENSCAFG00000032031
20	BICF2P1098098	23757409	A	G	0.336364	0.00726932	intergenic_region	SUCLG2	ENSCAFG00000006583
3	BICF2P601900	59029115	G	A	0.290909	0.00727816	intron_variant	TBC1D14	ENSCAFG00000014349
1	BICF2P1342706	26316940	A	G	0.272727	0.00727836	intron_variant	EYA4	ENSCAFG00000000196
34	BICF2P1505224	3822568	G	A	0.418182	0.00728021	intergenic_region	ANKRD33B	ENSCAFG00000009997
16	BICF2G630817040	52515647	A	G	0.390909	0.00728269	intergenic_region	NEIL3	ENSCAFG00000008392
6	BICF2P320503	63406115	G	A	0.177273	0.00728515	intron_variant	RPF1	ENSCAFG00000020311
19	BICF2P1386665	32214558	G	A	0.33945	0.00729433	intergenic_region	7SK	ENSCAFG00000021956
18	BICF2P1301675	27939042	A	C	0.245455	0.00729928	intergenic_region	U1	ENSCAFG00000027617
25	BICF2P78829	43622204	A	G	0.3	0.0073036	intron_variant	PDE6D	ENSCAFG00000011104
20	BICF2S23121952	46706734	G	A	0.254545	0.00731846	intergenic_region	CYP4F22	ENSCAFG00000023053
7	BICF2S23453348	49310472	A	G	0.408257	0.00731911	intergenic_region	NUDT21	ENSCAFG00000030119
15	BICF2G630424047	57781657	A	G	0.290909	0.00732107	intergenic_region	U1	ENSCAFG00000021743
1	BICF2S23124643	36085309	C	A	0.135514	0.0073271	intron_variant	UTRN	ENSCAFG00000000326
11	BICF2G630310293	76187575	G	A	0.0409091	0.00732977	0	0	0
25	BICF2P320510	47531764	G	A	0.395455	0.00733101	intergenic_region	CXCR7	ENSCAFG00000012206
36	BICF2P1351245	16466918	A	G	0.476636	0.00735283	intron_variant	METAP1D	ENSCAFG00000012917
25	BICF2P747455	15697042	A	G	0.454545	0.00737943	intergenic_region	FGF9	ENSCAFG00000031332
14	BICF2P448614	46790307	G	A	0.218182	0.00741437	intron_variant	DPY19L2	ENSCAFG00000003176
29	BICF2S2375559	23589260	A	G	0.268182	0.00744163	intergenic_region	HNF4G	ENSCAFG00000031592
23	BICF2G630379662	26103447	G	A	0.372727	0.00746606	intergenic_region	PLCL2	ENSCAFG00000005862
15	BICF2G630424555	57271315	A	G	0.259091	0.00748073	intergenic_region	U1	ENSCAFG00000021743
5	BICF2P1347656	9397630	A	T	0.298165	0.00753396	upstream_gene_variant	SLC37A2	ENSCAFG00000010949
25	BICF2P1001256	28921495	A	G	0.468182	0.00754244	intergenic_region	EXTL3	ENSCAFG00000008284
36	BICF2G630761699	20452560	A	G	0.172727	0.00754599	intergenic_region	MTX2	ENSCAFG00000013416
23	BICF2P304806	28347623	G	A	0.0909091	0.00754957	intron_variant	NEK11	ENSCAFG00000006103
23	BICF2P841022	28382112	C	A	0.0909091	0.00754957	intron_variant	NEK11	ENSCAFG00000006103
23	BICF2P964761	28417459	T	A	0.0909091	0.00754957	intron_variant	NEK11	ENSCAFG00000006103
13	BICF2P653536	44915259	A	G	0.181818	0.00755292	intergenic_region	DCUN1D4	ENSCAFG00000001999
7	BICF2P176452	14550722	G	A	0.372727	0.00755427	intron_variant	IER5	ENSCAFG00000029718
5	BICF2G630240118	72337792	A	G	0.268182	0.00755839	intergenic_region	WWOX	ENSCAFG00000020027
1	BICF2P1159228	28906156	A	G	0.318182	0.00757237	intergenic_region	BCLAF1	ENSCAFG00000000245
10	BICF2S2303469	28455265	A	G	0.477273	0.00757464	intron_variant	RBFOX2	ENSCAFG00000001701
29	BICF2G630631374	35042424	A	G	0.288991	0.00758025	intergenic_region	TSNAX	ENSCAFG00000008943
39	BICF2S235308	103317349	G	A	0.0636364	0.0075907	0	0	0
38	BICF2S23136312	9374256	G	A	0.0818182	0.00759622	intergenic_region	U6	ENSCAFG00000027756
23	BICF2G630390933	10605930	G	A	0.109091	0.00761686	intron_variant	ULK4	ENSCAFG00000005216
20	BICF2P1287700	13309412	G	A	0.459091	0.00761891	intergenic_region	SETMAR	ENSCAFG00000005958
22	BICF2G630315951	7560480	A	G	0.213636	0.00762541	intron_variant	ENOX1	ENSCAFG00000004644
17	BICF2S23039505	25559541	G	A	0.136364	0.00762613	intron_variant	YIPF4	ENSCAFG00000005756
8	BICF2P897000	30993576	G	A	0.0681818	0.0076536	downstream_gene_variant	DLGAP5	ENSCAFG00000015026
39	BICF2S23532176	77447417	A	C	0.0454545	0.00765585	0	0	0
23	BICF2P1206292	16624068	A	G	0.395455	0.00766048	intergenic_region	EOMES	ENSCAFG00000005510
17	BICF2P555119	12930532	A	C	0.109091	0.00766707	intergenic_region	FAM49A	ENSCAFG00000003717
13	BICF2G630610683	20148373	G	A	0.290909	0.00767133	intergenic_region	5S_rRNA	ENSCAFG00000027551
12	BICF2S23536587	54822636	G	A	0.4	0.00767347	intergenic_region	FUT9	ENSCAFG00000003421
32	BICF2S2299988	8364054	G	A	0.236364	0.00768045	intron_variant	CDS1	ENSCAFG00000009166
4	BICF2S22928265	33558064	G	A	0.427273	0.00768308	intron_variant	GRID1	ENSCAFG00000015954
34	BICF2P228264	21795887	A	G	0.327273	0.00768623	intron_variant	TP63	ENSCAFG00000013961
31	BICF2G630742328	37181958	G	C	0.468182	0.00768679	intron_variant	NDUFV3	ENSCAFG00000010508
26	TIGRP2P338673_rs8558173	19377100	A	G	0.263636	0.00768783	intergenic_region	CRYBB2	ENSCAFG00000023827
20	BICF2P86980	9903776	A	G	0.177273	0.00769018	intergenic_region	LMCD1	ENSCAFG00000005570
5	BICF2P609378	6632641	A	G	0.163636	0.00770155	intergenic_region	U6	ENSCAFG00000032431
24	BICF2S22927037	8591035	A	C	0.209091	0.0077041	intergenic_region	FLRT3	ENSCAFG00000005560
6	BICF2P638782	20649240	A	G	0.331818	0.0077046	intergenic_region	U4	ENSCAFG00000020758
7	BICF2S23311595	40771945	C	A	0.0681818	0.00771554	downstream_gene_variant	U2	ENSCAFG00000030953
29	BICF2P594883	17894897	A	G	0.118182	0.00772716	intron_variant	C29H8orf34	ENSCAFG00000007656
18	BICF2G630697807	39828116	G	A	0.422727	0.00774813	synonymous_variant	OR5AS1	ENSCAFG00000008097
3	BICF2P1103033	68307060	A	C	0.159091	0.00775729	intergenic_region	3OST1	ENSCAFG00000015447
36	BICF2G630764767	7953342	C	G	0.177273	0.0077686	intergenic_region	KCNH7	ENSCAFG00000010498
4	BICF2P287988	84510769	A	G	0.0772727	0.00777592	intergenic_region	CDH18	ENSCAFG00000031957
12	TIGRP2P157974_rs8774718	17086303	A	G	0.145455	0.00777893	intergenic_region	MUT	ENSCAFG00000019265
7	TIGRP2P105888_rs8685743	83457107	A	G	0.236364	0.00778324	0	0	0
10	BICF2P284753	40553335	A	C	0.471154	0.00779399	intron_variant	SLC9A2	ENSCAFG00000002130
34	BICF2G630459439	28912810	A	C	0.238318	0.00779488	intergenic_region	U1	ENSCAFG00000030237
21	BICF2G630642804	48846082	A	G	0.172727	0.00779963	intergenic_region	U6	ENSCAFG00000027956
14	BICF2G630524985	31610023	G	A	0.263636	0.00780482	intergenic_region	U6	ENSCAFG00000020935
31	BICF2P143813	38161581	A	G	0.286364	0.00781215	downstream_gene_variant	AKR1B1	ENSCAFG00000029916
17	BICF2S23121609	24032195	C	A	0.190909	0.00781227	intergenic_region	LBH	ENSCAFG00000005309
17	BICF2P341244	24034434	C	G	0.190909	0.00781227	intergenic_region	LBH	ENSCAFG00000005309
17	BICF2P540329	24035631	G	A	0.190909	0.00781227	intergenic_region	LBH	ENSCAFG00000005309
37	BICF2S2373861	25775580	A	T	0.209091	0.00781754	upstream_gene_variant	ANKZF1	ENSCAFG00000015141
37	BICF2P969612	16531115	A	C	0.381818	0.00783774	5_prime_UTR_variant	IDH1	ENSCAFG00000013617
3	BICF2P745285	52338496	C	A	0.409091	0.00785189	intron_variant	FANCI	ENSCAFG00000011620
1	BICF2S23622003	36212963	G	A	0.245455	0.00785651	intron_variant	UTRN	ENSCAFG00000000326
2	BICF2G630494823	66397216	A	G	0.247706	0.00786109	intergenic_region	CBLN1	ENSCAFG00000010008
5	BICF2P1166771	49217444	A	G	0.0727273	0.00787748	intergenic_region	NFIA	ENSCAFG00000023117
7	BICF2S23436606	39500965	A	G	0.327273	0.00788734	intron_variant	C1ORF87	ENSCAFG00000016296
34	BICF2P319219	42325786	A	G	0.422727	0.00790212	0	0	0
2	BICF2S2367081	30763880	T	A	0.340909	0.00790437	intergenic_region	KLF6	ENSCAFG00000005346
12	G743f37S259	37012646	A	C	0.0727273	0.00792667	intron_variant	FILIP1	ENSCAFG00000002709
1	BICF2G630725119	49599506	G	A	0.213636	0.00792946	intron_variant	MAP3K4	ENSCAFG00000000760
1	BICF2P1387961	26737733	G	C	0.204545	0.0079347	intergenic_region	U6	ENSCAFG00000029855
22	BICF2G630315950	7548442	T	A	0.209091	0.00795	intron_variant	ENOX1	ENSCAFG00000004644
22	BICF2G630315989	7605882	A	G	0.209091	0.00795	intron_variant	ENOX1	ENSCAFG00000004644
28	TIGRP2P360517_rs8987253	35121040	A	G	0.348624	0.0079539	intron_variant	FANK1	ENSCAFG00000012954
21	BICF2G630654355	15601078	A	G	0.386364	0.00796287	intron_variant	DLG2	ENSCAFG00000004544
39	BICF2G630531801	43324946	G	A	0.0863636	0.00797956	0	0	0
29	BICF2S2307618	37523876	A	G	0.222727	0.00798009	intergenic_region	RUNX1T1	ENSCAFG00000009078
7	BICF2S23521618	74614987	G	A	0.45	0.00798231	intergenic_region	PTPRM	ENSCAFG00000018639
3	BICF2G630350598	78882371	A	G	0.449541	0.0079863	intergenic_region	NACA	ENSCAFG00000016329
18	BICF2P1305781	7893396	A	G	0.146789	0.00799142	intron_variant	GLI3	ENSCAFG00000003535
24	BICF2P564633	42794573	A	G	0.136364	0.0079977	intergenic_region	C20orf85	ENSCAFG00000030103
34	BICF2S22947952	10903294	A	G	0.0772727	0.00800262	intergenic_region	IRX2	ENSCAFG00000010427
5	BICF2S23647936	58144866	A	G	0.286364	0.00800339	intron_variant	MEGF6	ENSCAFG00000019477
5	BICF2P492967	14055101	G	A	0.245455	0.00800623	intergenic_region	TRIM29	ENSCAFG00000012000
17	BICF2P1128576	65649415	G	A	0.186364	0.00804118	0	0	0
1	TIGRP2P18485_rs9026230	28911293	A	G	0.322727	0.00805703	intergenic_region	BCLAF1	ENSCAFG00000000245
7	BICF2G630561837	61824419	A	G	0.290909	0.00805885	intergenic_region	CHST9	ENSCAFG00000018122
5	BICF2P1457147	20723156	G	A	0.159091	0.00807499	intergenic_region	U4	ENSCAFG00000020877
3	BICF2P926937	10531115	G	A	0.318182	0.00808184	intergenic_region	U6	ENSCAFG00000007628
7	TIGRP2P101709_rs8792627	64845792	C	A	0.05	0.00811766	intron_variant	RIOK3	ENSCAFG00000018201
1	BICF2S23532245	69351489	G	A	0.186364	0.00812224	intergenic_region	U4	ENSCAFG00000027804
28	BICF2P638115	35942178	G	A	0.431818	0.00813975	intron_variant	DOCK1	ENSCAFG00000013062
3	BICF2G630703641	20069096	G	A	0.218182	0.00815917	intergenic_region	cfa	ENSCAFG00000020622
8	BICF2P1137219	7662311	G	A	0.463636	0.00817553	intergenic_region	mir	ENSCAFG00000012522
31	BICF2P746123	26166433	G	A	0.0590909	0.00818807	intron_variant	TIAM1	ENSCAFG00000008853
16	BICF2S23743305	13460785	A	G	0.0917431	0.00819074	intergenic_region	BPGM	ENSCAFG00000003165
5	BICF2G630240718	71729849	C	G	0.33945	0.00821131	intergenic_region	AKAP7	ENSCAFG00000026658
39	BICF2G630531831	42996201	A	C	0.0409091	0.00821232	0	0	0
39	BICF2G630531818	43183939	A	G	0.0409091	0.00821232	0	0	0
39	BICF2G630531796	43355733	A	G	0.0409091	0.00821232	0	0	0
39	BICF2G630531793	43377776	A	G	0.0409091	0.00821232	0	0	0
39	BICF2G630531773	43502595	G	A	0.0409091	0.00821232	0	0	0
6	BICF2S23452751	74448756	T	A	0.163636	0.00821944	intron_variant	NEGR1	ENSCAFG00000020411
9	BICF2S2325490	30795413	C	A	0.169725	0.00822013	intron_variant	PCTP	ENSCAFG00000017369
13	BICF2P1331681	46444178	A	G	0.0954545	0.00822574	intergenic_region	LNX1	ENSCAFG00000002039
33	BICF2P1027095	14639519	A	G	0.0727273	0.00824715	intergenic_region	CHIC2	ENSCAFG00000010335
16	BICF2S23434074	27059315	A	G	0.218182	0.00824721	intron_variant	FGFR1	ENSCAFG00000005970
8	BICF2P1289492	20904624	A	T	0.233645	0.00825471	intergenic_region	LRFN5	ENSCAFG00000013943
31	BICF2S23646236	36495374	A	G	0.331818	0.00826719	intron_variant	UMODL1	ENSCAFG00000010236
25	BICF2P1418953	27416887	A	G	0.0772727	0.00827384	downstream_gene_variant	PRSS55	ENSCAFG00000008120
29	BICF2P290045	27924664	A	G	0.362385	0.00830658	upstream_gene_variant	PVRL3	ENSCAFG00000030776
5	BICF2P867787	88030262	G	A	0.177273	0.0083157	intergenic_region	CDH8	ENSCAFG00000020436
8	BICF2S23048945	11715273	A	G	0.495455	0.0083176	intron_variant	AKAP6	ENSCAFG00000013167
2	BICF2S22931475	34355012	A	G	0.334862	0.00831879	missense_variant	DIP2C	ENSCAFG00000005624
5	BICF2G63083170	69334604	A	G	0.304545	0.00833383	intergenic_region	CDH13	ENSCAFG00000019974
26	BICF2G630799443	22671673	A	G	0.190909	0.00834955	intron_variant	AP1B1	ENSCAFG00000012067
27	BICF2G630154758	45745845	G	A	0.229358	0.00836223	intergenic_region	TUBA8	ENSCAFG00000016243
34	BICF2P325122	41828401	A	G	0.186364	0.00836302	intergenic_region	KCNMB2	ENSCAFG00000026532
20	BICF2P1100754	32856269	G	A	0.131818	0.00837912	intron_variant	ARF4	ENSCAFG00000029086
32	BICF2P156859	6336863	G	A	0.2	0.00838024	intron_variant	ARP3	ENSCAFG00000029868
19	BICF2G63052053	34494392	A	G	0.154545	0.00838365	intergenic_region	DPP10	ENSCAFG00000004970
20	TIGRP2P273153_rs8927432	26761718	A	T	0.304545	0.00838893	upstream_gene_variant	U6	ENSCAFG00000026960
8	BICF2P689917	19134489	G	A	0.468182	0.00840858	intergenic_region	LRFN5	ENSCAFG00000029796
12	BICF2S23643362	29647107	G	A	0.163636	0.00841098	intergenic_region	U2	ENSCAFG00000023540
5	BICF2S23238779	22174002	A	G	0.140909	0.00841906	intergenic_region	U6	ENSCAFG00000027793
38	TIGRP2P424824_rs8988463	26338383	A	G	0.127273	0.00843088	0	0	0
19	BICF2G63052709	35201494	G	A	0.336364	0.00843407	intergenic_region	NDUFC1	ENSCAFG00000028661
5	BICF2P1166770	49217076	A	G	0.0636364	0.00845178	intergenic_region	NFIA	ENSCAFG00000023117
8	TIGRP2P108486_rs8999279	20481969	G	A	0.286364	0.00845957	intergenic_region	LRFN5	ENSCAFG00000013943
24	BICF2P432640	46245887	A	G	0.363636	0.00846827	upstream_gene_variant	HRH3	ENSCAFG00000012578
4	BICF2P571275	48642527	A	C	0.281818	0.00847383	intergenic_region	5S_rRNA	ENSCAFG00000025800
22	BICF2P771516	63445011	G	A	0.409091	0.0084825	0	0	0
22	BICF2G630333721	49139524	A	G	0.357798	0.00848666	intron_variant	DOCK9	ENSCAFG00000005730
1	BICF2P909892	65723090	G	A	0.490909	0.00848997	intergenic_region	U6	ENSCAFG00000001064
4	BICF2P291105	59814730	A	G	0.359091	0.00849053	intergenic_region	ABLIM3	ENSCAFG00000018323
32	BICF2P233816	3799054	A	G	0.45	0.00850363	intergenic_region	GK2	ENSCAFG00000008864
10	BICF2P586564	39233694	G	A	0.0863636	0.00850842	intergenic_region	POU3F3	ENSCAFG00000003463
28	BICF2G630276066	12773801	A	G	0.459091	0.00851006	intron_variant	DNMBP	ENSCAFG00000009561
16	BICF2G630812582	42770329	A	G	0.354545	0.0085105	intergenic_region	U6	ENSCAFG00000028501
6	BICF2P1076861	61722350	A	C	0.363636	0.00852804	intergenic_region	CLCA2	ENSCAFG00000020249
17	BICF2S22926878	12635641	A	G	0.255	0.00853099	intergenic_region	FAM49A	ENSCAFG00000003717
39	BICF2S23249965	20507825	C	A	0.0504587	0.00855557	0	0	0
4	BICF2P1223353	31312473	G	C	0.127273	0.00857718	upstream_gene_variant	NRG3	ENSCAFG00000015883
3	BICF2S23244869	56777831	A	G	0.399083	0.00857822	intron_variant	KIAA1199	ENSCAFG00000013863
12	BICF2P874306	42627990	G	A	0.122727	0.00858758	intergenic_region	FAM46A	ENSCAFG00000031894
5	BICF2P1346673	88458174	A	G	0.436364	0.00860759	intergenic_region	U6	ENSCAFG00000028545
17	BICF2P1191494	60077249	A	G	0.295455	0.00862003	upstream_gene_variant	CERS2	ENSCAFG00000012285
38	BICF2G63066302	26083241	A	C	0.154545	0.00862404	0	0	0
10	BICF2S23452165	70630270	A	G	0.509091	0.00863524	0	0	0
35	BICF2G630770744	9385597	A	G	0.145455	0.00865803	intergenic_region	OFCC1	ENSCAFG00000009631
4	BICF2P2235	41630772	G	A	0.418182	0.00866406	intron_variant	LCP2	ENSCAFG00000016961
2	BICF2P1083999	72738813	A	G	0.372727	0.00867246	intergenic_region	FGR	ENSCAFG00000012070
1	BICF2P206910	46405864	C	A	0.104545	0.00867506	intron_variant	ARID1B	ENSCAFG00000000608
21	BICF2P1115521	16197875	A	C	0.0636364	0.00869181	downstream_gene_variant	C11orf82	ENSCAFG00000004621
21	BICF2P835465	16206880	A	T	0.0636364	0.00869181	intron_variant	C11orf82	ENSCAFG00000004621
21	BICF2P213820	16226058	C	G	0.0636364	0.00869181	intron_variant	PRCP	ENSCAFG00000004628
14	BICF2P192892	23925319	G	A	0.243119	0.00869771	intergenic_region	U1	ENSCAFG00000028244
6	BICF2S2378638	78388255	A	C	0.420561	0.00871305	0	0	0
22	BICF2P1308862	58373667	A	G	0.195455	0.00871361	intergenic_region	IRS2	ENSCAFG00000006058
9	BICF2G630835696	36990350	A	G	0.140909	0.00871575	intron_variant	ACACA	ENSCAFG00000017996
9	BICF2G630835699	37002989	A	G	0.140909	0.00871575	intron_variant	ACACA	ENSCAFG00000017996
3	BICF2G630358788	91406506	G	A	0.359091	0.00874201	intergenic_region	CTBP1	ENSCAFG00000016687
10	BICF2G630488736	43217122	A	G	0.159091	0.00877174	intron_variant	REV1	ENSCAFG00000002260
23	BICF2G630367975	48903176	A	G	0.0863636	0.00877323	intergenic_region	GPR149	ENSCAFG00000008688
18	BICF2G630700121	36372189	G	A	0.368182	0.00877923	intergenic_region	LUZP2	ENSCAFG00000007530
21	TIGRP2P286036_rs8642129	44757805	G	A	0.0772727	0.00885256	intergenic_region	UBE2D3	ENSCAFG00000024756
26	BICF2P794566	5214650	A	G	0.409091	0.00885283	intergenic_region	SCARB1	ENSCAFG00000006968
20	BICF2P1436745	33042586	G	A	0.227273	0.00886479	upstream_gene_variant	NCOR2	ENSCAFG00000007930
9	BICF2G630835824	37136522	A	G	0.0818182	0.00887328	intron_variant	ACACA	ENSCAFG00000017996
29	BICF2S23326751	23564694	A	G	0.213636	0.00887458	intergenic_region	U6	ENSCAFG00000027111
17	G970f24S161	60547146	G	A	0.386364	0.00887967	intergenic_region	POGZ	ENSCAFG00000012719
18	BICF2P1029983	19461558	G	A	0.445455	0.0088815	intergenic_region	MAGI2	ENSCAFG00000004366
3	BICF2P1031182	23589110	C	A	0.190909	0.00889699	intron_variant	EDIL3	ENSCAFG00000008467
14	BICF2P51579	42322507	A	G	0.313636	0.00890308	intron_variant	CHN2	ENSCAFG00000003023
32	BICF2P751358	6050785	A	G	0.254545	0.0089036	intergenic_region	GABRA4	ENSCAFG00000008931
20	BICF2P215075	57986575	C	G	0.140909	0.00891786	upstream_gene_variant	MADCAM1	ENSCAFG00000019720
13	BICF2P909176	42826508	G	A	0.3	0.00892433	intergenic_region	GABRA2	ENSCAFG00000025069
16	BICF2G630843559	12915294	A	G	0.345455	0.00892588	intron_variant	GABRA4	ENSCAFG00000003221
4	BICF2S23515830	15549250	A	G	0.0454545	0.00892756	intergenic_region	REEP3	ENSCAFG00000032538
29	BICF2S22950199	37809741	A	G	0.240909	0.00892983	intergenic_region	RUNX1T1	ENSCAFG00000009078
15	BICF2S22924340	37187692	A	G	0.4	0.0089406	intergenic_region	RMST_10	ENSCAFG00000030185
21	BICF2S2317260	40706517	G	A	0.381818	0.00894482	downstream_gene_variant	SAA1	ENSCAFG00000009135
22	BICF2G63089258	60513417	G	A	0.186364	0.00895472	upstream_gene_variant	MCF2L	ENSCAFG00000006240
3	BICF2P1287964	35101211	G	A	0.131818	0.00896007	intergenic_region	ATP10A	ENSCAFG00000010085
3	BICF2G630337736	35155934	G	A	0.131818	0.00896007	intergenic_region	ATP10A	ENSCAFG00000010085
29	BICF2G630631079	34836730	A	C	0.163636	0.00897085	intergenic_region	U6	ENSCAFG00000022608
15	G849f17S284	3558422	G	A	0.0909091	0.00897335	intron_variant	MACF1	ENSCAFG00000003120
6	BICF2P1438222	78273639	A	G	0.472477	0.00897511	0	0	0
3	BICF2S23454295	53339867	C	A	0.322727	0.00899155	upstream_gene_variant	MAN2A2	ENSCAFG00000012259
1	BICF2P1346227	83612621	C	A	0.231818	0.00901391	intergenic_region	RORB	ENSCAFG00000001769
3	BICF2P634515	59023611	A	C	0.1	0.00902779	intron_variant	TBC1D14	ENSCAFG00000014349
4	BICF2P862252	31314685	A	G	0.122727	0.00903198	upstream_gene_variant	NRG3	ENSCAFG00000015883
8	TIGRP2P107432_rs8971871	14001225	G	C	0.252294	0.00903795	intron_variant	U6	ENSCAFG00000013391
20	BICF2P313347	6497275	C	A	0.25	0.00904841	intron_variant	ROPN1L	ENSCAFG00000004994
4	BICF2P1066223	65984522	A	G	0.163636	0.00908235	intergenic_region	SNORA54	ENSCAFG00000027305
34	TIGRP2P392285_rs9019411	3794407	G	A	0.504545	0.00908247	intergenic_region	ANKRD33B	ENSCAFG00000009997
7	BICF2P1031560	80995258	A	T	0.277273	0.0090867	0	0	0
18	TIGRP2P245537_rs9250547	26321371	G	A	0.345455	0.00909342	upstream_gene_variant	TTC17	ENSCAFG00000006730
36	TIGRP2P416478_rs8875890	6995844	G	A	0.404545	0.00909753	intron_variant	TBR1	ENSCAFG00000009984
25	TIGRP2P328460_rs8794249	33202484	A	G	0.0727273	0.00910245	intergenic_region	ADAM28	ENSCAFG00000009056
9	BICF2S23414555	9864708	G	A	0.1	0.0091063	intergenic_region	CRHR1	ENSCAFG00000013585
12	BICF2G630123568	57196437	G	A	0.240909	0.00912304	intron_variant	FBXL4	ENSCAFG00000003467
5	BICF2P585992	64637884	G	A	0.386364	0.00913639	downstream_gene_variant	CTU2	ENSCAFG00000019873
23	BICF2P346251	34214335	G	A	0.336364	0.00914216	intergenic_region	CLDN18	ENSCAFG00000007480
12	BICF2P159932	65370762	A	C	0.380734	0.00915339	intron_variant	LACE1	ENSCAFG00000003778
11	BICF2S23141820	52964908	A	G	0.427273	0.00917632	intergenic_region	RNF38	ENSCAFG00000002315
38	BICF2S23038312	16478396	A	G	0.436364	0.00918086	intergenic_region	HHIPL2	ENSCAFG00000013637
24	BICF2P762268	33128129	A	G	0.390909	0.00918129	upstream_gene_variant	UBE2C	ENSCAFG00000009745
5	BICF2S23121859	65543776	G	A	0.395455	0.00918649	intergenic_region	JPH3	ENSCAFG00000019906
24	BICF2P1392692	7859053	A	G	0.218182	0.00920203	intergenic_region	FLRT3	ENSCAFG00000030939
24	BICF2P674007	7866914	G	A	0.218182	0.00920203	intergenic_region	FLRT3	ENSCAFG00000030939
11	BICF2P212917	34376386	G	A	0.486364	0.00920877	intergenic_region	MPDZ	ENSCAFG00000001498
38	BICF2S23030028	19683475	G	A	0.459091	0.00923988	5_prime_UTR_variant	RGS5	ENSCAFG00000013250
21	BICF2G630654372	15527385	A	G	0.386364	0.00925152	intron_variant	DLG2	ENSCAFG00000004544
21	BICF2G630654369	15537963	A	G	0.386364	0.00925152	intron_variant	DLG2	ENSCAFG00000004544
24	BICF2P798977	33108937	A	G	0.295455	0.00926501	intron_variant	DNTTIP1	ENSCAFG00000009733
32	BICF2P803678	31408731	A	G	0.122727	0.00927331	intergenic_region	U6	ENSCAFG00000025880
17	BICF2G630202430	51855189	A	G	0.0636364	0.00927458	intergenic_region	OLFML3	ENSCAFG00000009334
27	BICF2G630153934	44232575	A	G	0.245455	0.00928147	intron_variant	CACNA1C	ENSCAFG00000016051
15	BICF2G630444481	10528279	A	G	0.168182	0.00929421	intron_variant	FAF1	ENSCAFG00000003903
9	BICF2P1294857	6022410	A	G	0.431818	0.00930001	intergenic_region	GPRC5C	ENSCAFG00000004556
9	BICF2P945314	6030133	A	C	0.431818	0.00930001	intergenic_region	GPRC5C	ENSCAFG00000004556
9	BICF2P394340	6052783	G	A	0.431818	0.00930001	upstream_gene_variant	GPR142	ENSCAFG00000032340
9	BICF2P953611	6099107	A	G	0.431818	0.00930001	intron_variant	DNAI2	ENSCAFG00000004532
15	BICF2P676115	66968521	A	G	0.213636	0.00930123	0	0	0
5	BICF2P725569	18166548	A	G	0.172727	0.00931263	intron_variant	CADM1	ENSCAFG00000013482
26	BICF2G630801613	20629371	G	A	0.190909	0.00931561	intergenic_region	MIAT_exon5_3	ENSCAFG00000029159
26	BICF2G630801609	20632866	G	A	0.190909	0.00931561	intergenic_region	MIAT_exon5_3	ENSCAFG00000029159
31	BICF2P813196	12100490	C	A	0.423077	0.00932301	intergenic_region	SNORA62	ENSCAFG00000026249
5	BICF2P744722	73462765	G	A	0.368182	0.0093232	intron_variant	VAT1L	ENSCAFG00000020034
19	BICF2S23020564	22586880	C	A	0.1	0.00933188	upstream_gene_variant	SAP130	ENSCAFG00000004290
12	G734f28S95	28985514	G	A	0.190909	0.00933289	intergenic_region	SNORA62	ENSCAFG00000023580
15	TIGRP2P204662_rs8623260	55137858	A	G	0.140909	0.00933587	intergenic_region	FAM198B	ENSCAFG00000027408
30	BICF2P552807	30938567	G	A	0.154545	0.00935233	upstream_gene_variant	SMAD6	ENSCAFG00000017332
6	BICF2G630573758	57084501	G	A	0.190909	0.00938377	intron_variant	TGFBR3	ENSCAFG00000020179
23	BICF2G630378270	27953917	A	G	0.118182	0.00939295	intron_variant	PIK3R4	ENSCAFG00000006049
31	BICF2G630732142	13999582	G	A	0.359091	0.00940999	intergenic_region	snoU13	ENSCAFG00000027686
5	BICF2S2305882	18622992	G	A	0.377273	0.00941502	intergenic_region	CADM1	ENSCAFG00000013482
8	TIGRP2P117046_rs8587808	9824111	A	C	0.486364	0.00941592	intergenic_region	PRKD1	ENSCAFG00000012553
22	BICF2G630328077	36156566	T	A	0.0772727	0.00942487	intergenic_region	SLITRK1	ENSCAFG00000005282
32	BICF2P824426	3400430	G	A	0.368182	0.00944606	intergenic_region	PAQR3	ENSCAFG00000008860
21	BICF2P177133	44206932	G	A	0.554455	0.00946514	intergenic_region	FANCF	ENSCAFG00000010106
9	BICF2P94165	45384687	A	G	0.1	0.00950311	intron_variant	RPH3AL	ENSCAFG00000019132
8	BICF2P507188	38108734	G	A	0.386364	0.00950481	intergenic_region	PPP2R5E	ENSCAFG00000015787
18	BICF2S23554573	51305258	C	A	0.307339	0.00951507	intron_variant	SART1	ENSCAFG00000013103
27	BICF2S23734392	41298779	A	G	0.359091	0.00952188	intron_variant	PRMT8	ENSCAFG00000015428
3	BICF2G630338265	40364793	G	A	0.431818	0.00952606	downstream_gene_variant	ASB7	ENSCAFG00000010679
3	TIGRP2P42176_rs9091206	40370979	A	G	0.431818	0.00952606	intron_variant	ASB7	ENSCAFG00000010679
3	BICF2G630338273	40374442	G	C	0.431818	0.00952606	intron_variant	ASB7	ENSCAFG00000010679
3	BICF2G630108688	40057269	A	G	0.0909091	0.0095346	intron_variant	LRRK1	ENSCAFG00000010594
5	BICF2P126981	17735795	A	G	0.313636	0.00953807	intergenic_region	APOA1	ENSCAFG00000013320
5	BICF2P659775	17737965	A	G	0.313636	0.00953807	intergenic_region	APOA1	ENSCAFG00000013320
7	BICF2P1037626	80947834	A	G	0.286364	0.00954156	upstream_gene_variant	CADM1	ENSCAFG00000029384
8	BICF2P110149	14508938	A	G	0.142202	0.00956486	intron_variant	BRMS1L	ENSCAFG00000029732
3	TIGRP2P56271_rs8992400	92337946	G	A	0.35	0.00956487	0	0	0
1	BICF2S23119460	86458348	C	G	0.245455	0.00957371	intergenic_region	TRPM3	ENSCAFG00000024435
16	BICF2G630847727	18539725	A	G	0.313636	0.00958299	intron_variant	RBM33	ENSCAFG00000005086
17	BICF2G630202319	51996054	A	G	0.481651	0.00958616	intergenic_region	SYT6	ENSCAFG00000009348
21	BICF2P1057531	20838835	A	C	0.45	0.00959558	upstream_gene_variant	COX7C	ENSCAFG00000032459
16	BICF2S23339062	8581277	A	G	0.231818	0.00959596	downstream_gene_variant	IER5L	ENSCAFG00000030446
9	BICF2S23762962	54358448	A	G	0.154545	0.00960553	intergenic_region	PRRX2	ENSCAFG00000019983
37	BICF2S23339505	9875630	C	A	0.0409091	0.00960635	intron_variant	AOH2	ENSCAFG00000011544
10	BICF2G630484492	35476192	G	A	0.490909	0.00961319	intergenic_region	GCC2	ENSCAFG00000002025
5	BICF2P137560	14038114	A	G	0.218182	0.00963726	intergenic_region	TRIM29	ENSCAFG00000012000
5	BICF2P334255	74931343	A	G	0.459091	0.00963816	intergenic_region	CNTNAP4	ENSCAFG00000020059
4	BICF2P479647	42011031	A	G	0.381818	0.00964828	intron_variant	DOCK2	ENSCAFG00000016982
13	BICF2P661760	54818676	G	A	0.368182	0.00965083	intergenic_region	TECRL	ENSCAFG00000030070
29	BICF2P1222728	6316414	G	A	0.163636	0.00965119	intron_variant	RP1	ENSCAFG00000006995
11	BICF2P1191626	33708767	A	G	0.0818182	0.00966154	intron_variant	MPDZ	ENSCAFG00000001498
23	BICF2P432848	26133672	C	A	0.431193	0.00967535	intergenic_region	PLCL2	ENSCAFG00000005862
33	BICF2P1433033	32918348	A	C	0.127273	0.00969826	0	0	0
22	BICF2P291355	11079050	A	G	0.237374	0.00971117	intergenic_region	5S_rRNA	ENSCAFG00000022548
7	BICF2P1020968	64051475	T	A	0.409091	0.00971828	synonymous_variant	OSBPL1A	ENSCAFG00000014108
27	BICF2P292046	22310949	A	G	0.459091	0.00972439	intron_variant	CASC1	ENSCAFG00000011441
26	BICF2P1003632	24807369	A	G	0.0454545	0.00973411	intergenic_region	YWHAH	ENSCAFG00000031015
14	BICF2P1035091	58722360	G	A	0.372727	0.00973821	intergenic_region	U6	ENSCAFG00000024216
17	BICF2P688682	39194002	A	G	0.304545	0.00974384	intron_variant	ST3GAL5	ENSCAFG00000007653
26	TIGRP2P344052_rs8592912	35520063	G	A	0.363636	0.009748	intergenic_region	DKK1	ENSCAFG00000015550
37	BICF2S23147605	29093036	G	A	0.231818	0.00977706	intergenic_region	KCNE4	ENSCAFG00000023427
6	BICF2P742566	38120369	A	T	0.412037	0.0097796	intergenic_region	ZSCAN10	ENSCAFG00000019283
13	BICF2G630611127	20620567	T	A	0.0818182	0.00978479	intergenic_region	HAS2	ENSCAFG00000029394
19	BICF2G63052065	34506521	A	G	0.154545	0.00979953	intergenic_region	DPP10	ENSCAFG00000004970
9	BICF2S2342742	57647751	A	G	0.272727	0.00981505	intron_variant	MAPKAP1	ENSCAFG00000020178
6	BICF2P789716	58101237	A	G	0.409091	0.0098289	intergenic_region	BARHL2	ENSCAFG00000020194
11	BICF2G630301374	59423600	G	A	0.436364	0.00984846	intergenic_region	CYLC2	ENSCAFG00000002624
32	BICF2P303674	34663121	G	A	0.422727	0.00985627	intergenic_region	NDST4	ENSCAFG00000012211
24	BICF2P1187487	3938709	C	A	0.290909	0.00985842	intergenic_region	SLC24A3	ENSCAFG00000005373
36	BICF2P1351244	16468027	A	G	0.427273	0.00988256	intron_variant	METAP1D	ENSCAFG00000012917
8	BICF2S23648145	23813223	G	A	0.331818	0.00988726	intergenic_region	RPL10L	ENSCAFG00000014147
3	BICF2G630340666	45461295	A	C	0.418182	0.00989145	intergenic_region	MCTP2	ENSCAFG00000029940
22	BICF2G63089918	60997084	A	G	0.05	0.00990039	intron_variant	GAS6	ENSCAFG00000006421
12	BICF2P1384008	57342772	A	G	0.163636	0.00990496	intergenic_region	FBXL4	ENSCAFG00000003467
28	BICF2G630263593	38692554	A	G	0.122727	0.00991882	intergenic_region	EBF3	ENSCAFG00000013267
28	BICF2G630263592	38692572	A	G	0.122727	0.00991882	intergenic_region	EBF3	ENSCAFG00000013267
5	BICF2S23512051	78003804	G	A	0.159091	0.0099226	intergenic_region	PMFBP1	ENSCAFG00000020240
5	BICF2S23343143	78020041	A	G	0.159091	0.0099226	intergenic_region	PMFBP1	ENSCAFG00000020240
16	BICF2S23012828	26480448	G	A	0.440909	0.009925	intron_variant	ADAM9	ENSCAFG00000005847
14	BICF2S23159926	49899197	G	A	0.459091	0.00993478	intergenic_region	SNORD116	ENSCAFG00000028121
32	TIGRP2P380945_rs9242183	23411115	A	G	0.472727	0.00994493	intron_variant	BANK1	ENSCAFG00000010676
35	BICF2G630776485	21880700	G	A	0.340909	0.0099544	intergenic_region	5S_rRNA	ENSCAFG00000026098
4	BICF2G630179772	89643712	T	A	0.418182	0.0099569	0	0	0
13	BICF2P430815	42816068	A	G	0.295455	0.00996091	intergenic_region	GABRA2	ENSCAFG00000025069
32	BICF2P205888	12144138	A	G	0.183962	0.00997954	intron_variant	FAM13A	ENSCAFG00000009840
18	BICF2P13382	26492526	A	G	0.245455	0.00999166	intergenic_region	API5	ENSCAFG00000006761
18	BICF2P201422	26503430	A	G	0.245455	0.00999166	intergenic_region	API5	ENSCAFG00000006761
8	BICF2P360030	68985755	A	G	0.104545	0.00999634	intergenic_region	DLK1	ENSCAFG00000017925
23	BICF2G630376122	31856236	A	G	0.0681818	0.00999791	intron_variant	EPHB1	ENSCAFG00000006971

## Sheet: Body weight
Table S2. List of all SNPs (p < 0.01) associated with body weight that were used for gene set and pathway analysis
Chr	SNP_ID	Position (bp)	A1	A2	Freq	P-value	Location	Official gene name	Ensemble gene Id
9	BICF2P1168261	47831552	A	G	0.109649	6.38e-09	intron_variant	CACNA1B	ENSCAFG00000019380
26	G1314f25S201	29766195	A	G	0.0570175	4.09e-08	synonymous_variant	C22orf39	ENSCAFG00000014611
37	BICF2P940718	5443556	G	A	0.0701754	4.5e-08	intergenic_region	U6	ENSCAFG00000026981
1	BICF2P407675	106449983	A	G	0.0570175	1.77e-07	intron_variant	MYH14	ENSCAFG00000003156
39	BICF2P247463	39876923	G	A	0.0570175	2.86e-07	0	0	0
7	BICF2P1124008	78278707	A	G	0.0530973	3.2e-07	intergenic_region	PTPN2	ENSCAFG00000018862
7	BICF2S23242598	78365053	A	C	0.0570175	3.2e-07	intron_variant	SEH1L	ENSCAFG00000018880
7	BICF2P1298583	78258400	A	G	0.0526316	3.49e-07	intergenic_region	PTPN2	ENSCAFG00000018862
11	BICF2S2369315	21172501	G	A	0.0570175	6.75e-07	intron_variant	AFF4	ENSCAFG00000000930
17	BICF2G630207608	40234239	G	A	0.0614035	8.12e-07	intron_variant	DNAH6	ENSCAFG00000007917
7	BICF2P816444	49059039	A	G	0.0526316	1.12e-06	intergenic_region	NUDT21	ENSCAFG00000030119
34	BICF2G630452517	36102567	A	G	0.100877	1.3e-06	intergenic_region	PLD1	ENSCAFG00000015246
39	BICF2S23620819	70132358	A	C	0.0526316	1.52e-06	0	0	0
6	BICF2P199049	17923386	G	A	0.0482456	1.67e-06	missense_variant	SEZ6L2	ENSCAFG00000016991
6	BICF2G630166002	17951795	C	A	0.0482456	1.67e-06	intron_variant	KCTD13	ENSCAFG00000017014
6	BICF2G630166022	17978221	A	G	0.0482456	1.67e-06	intergenic_region	KCTD13	ENSCAFG00000017014
6	BICF2G630166034	17989651	A	G	0.0482456	1.67e-06	intergenic_region	KCTD13	ENSCAFG00000017014
10	BICF2G630490622	56881401	A	G	0.0482456	1.77e-06	intergenic_region	cfa	ENSCAFG00000020619
6	BICF2S23611133	27285067	A	G	0.0482456	1.95e-06	intergenic_region	XYLT1	ENSCAFG00000018177
21	BICF2S2331103	45398012	A	T	0.171053	2.56e-06	intergenic_region	UBE2D3	ENSCAFG00000024756
15	BICF2S23637244	39683616	A	G	0.0482456	3.73e-06	intergenic_region	GAS2L3	ENSCAFG00000006883
25	BICF2P134984	8545326	A	G	0.0701754	4.13e-06	intergenic_region	ANO4	ENSCAFG00000006508
29	BICF2P1073912	17401191	A	G	0.0877193	4.84e-06	intergenic_region	U6	ENSCAFG00000029316
31	BICF2P696414	4052448	G	A	0.0526316	5.87e-06	intergenic_region	PREX2	ENSCAFG00000032194
36	BICF2G630759441	23332128	C	A	0.0745614	6.27e-06	intergenic_region	ZNF385B	ENSCAFG00000014146
15	TIGRP2P200894_rs9204889	43099460	A	G	0.179825	6.37e-06	intergenic_region	GYPA	ENSCAFG00000031944
34	BICF2P1040764	8868563	A	T	0.0877193	7.96e-06	intergenic_region	U6	ENSCAFG00000022337
34	BICF2G630452521	36097589	A	G	0.118421	8.63e-06	intergenic_region	PLD1	ENSCAFG00000015246
7	BICF2G630551554	14865659	G	C	0.179825	9.07e-06	intron_variant	CACNA1E	ENSCAFG00000013004
6	TIGRP2P85332_rs8678007	5974172	G	A	0.0394737	1.05e-05	intergenic_region	GTF2IRD1	ENSCAFG00000011763
6	TIGRP2P85335_rs8968831	6017588	A	G	0.0394737	1.05e-05	intergenic_region	GTF2IRD1	ENSCAFG00000011763
2	BICF2P322849	21587357	A	G	0.0877193	1.09e-05	intron_variant	NMT2	ENSCAFG00000024890
7	BICF2P427229	79435958	A	G	0.100877	1.13e-05	intron_variant	DYM	ENSCAFG00000019062
33	BICF2P204898	25600745	G	A	0.0921053	1.17e-05	intron_variant	KPNA1	ENSCAFG00000011922
2	BICF2G630675257	13520359	C	A	0.0657895	1.26e-05	intergenic_region	U6	ENSCAFG00000022238
1	BICF2S23333537	61749456	G	A	0.10177	1.27e-05	intergenic_region	U6	ENSCAFG00000028093
3	BICF2G630340222	44915687	A	G	0.0964912	1.33e-05	intergenic_region	SNORA31	ENSCAFG00000026734
34	BICF2P1115995	7582503	T	A	0.0482456	1.35e-05	intergenic_region	U2	ENSCAFG00000026893
34	BICF2P875596	7592784	A	G	0.0482456	1.35e-05	intergenic_region	U2	ENSCAFG00000026893
26	BICF2G630193596	40515760	A	G	0.166667	1.59e-05	0	0	0
6	BICF2S2293092	8857920	G	A	0.0745614	1.79e-05	intergenic_region	MUC17	ENSCAFG00000014044
6	BICF2P993907	34348364	G	A	0.0570175	1.8e-05	intron_variant	RBFOX1	ENSCAFG00000019082
7	TIGRP2P104394_rs9195956	78312792	G	A	0.100877	2.04e-05	intergenic_region	PTPN2	ENSCAFG00000018862
7	TIGRP2P104400_rs8984377	78327468	A	G	0.100877	2.04e-05	intergenic_region	PTPN2	ENSCAFG00000018862
6	BICF2G630577752	51546636	A	G	0.0657895	2.19e-05	intergenic_region	5S_rRNA	ENSCAFG00000025956
17	G951f42S98	16597499	G	A	0.114035	2.5e-05	intergenic_region	TDRD15	ENSCAFG00000030832
36	BICF2G630759369	23414146	A	C	0.0614035	2.55e-05	upstream_gene_variant	CWC22	ENSCAFG00000014160
21	BICF2P678144	17258599	A	C	0.0575221	2.84e-05	intergenic_region	7SK	ENSCAFG00000027341
26	BICF2P427575	31896584	A	G	0.0833333	2.96e-05	downstream_gene_variant	EFCAB14	ENSCAFG00000016054
15	BICF2S2295614	13720109	A	G	0.207965	3e-05	intergenic_region	CYP4B1	ENSCAFG00000004097
7	BICF2P382120	45524052	A	G	0.0570175	3.08e-05	intergenic_region	SLC14A2	ENSCAFG00000017672
21	BICF2P158750	17243297	G	A	0.0570175	3.14e-05	intergenic_region	FAM181B	ENSCAFG00000028722
26	BICF2P667229	26531582	G	A	0.0745614	3.47e-05	intergenic_region	NFXL1	ENSCAFG00000029435
13	BICF2S23032085	43723817	A	G	0.0701754	3.54e-05	intergenic_region	CORIN	ENSCAFG00000001907
4	BICF2P230234	67129980	G	A	0.201754	3.68e-05	intron_variant	GHR	ENSCAFG00000018579
36	BICF2S2366621	23122707	G	A	0.0657895	3.68e-05	intron_variant	ZNF385B	ENSCAFG00000014146
7	BICF2S23418941	54044742	A	G	0.118421	3.78e-05	intron_variant	ELP2	ENSCAFG00000017840
39	BICF2P577553	33124115	A	C	0.0526316	4.8e-05	0	0	0
4	BICF2P360740	67123164	A	G	0.20614	4.81e-05	intron_variant	GHR	ENSCAFG00000018579
13	BICF2P1226194	62043006	A	G	0.109649	4.87e-05	intron_variant	ANKRD17	ENSCAFG00000002998
5	BICF2P178168	68857367	A	C	0.0701754	4.99e-05	intron_variant	CDH13	ENSCAFG00000019974
12	BICF2P1237515	26164186	T	A	0.0614035	5.02e-05	intergenic_region	KHDRBS2	ENSCAFG00000002470
13	BICF2S2352554	60519375	A	G	0.0701754	5.22e-05	intron_variant	SLC4A4	ENSCAFG00000002939
24	BICF2P1412548	9661835	G	A	0.140351	5.42e-05	intergenic_region	SPTLC3	ENSCAFG00000005607
22	BICF2P578920	27743488	G	A	0.0752212	5.75e-05	intron_variant	KLF12	ENSCAFG00000005040
13	BICF2P868810	56137190	A	T	0.0833333	7.35e-05	intron_variant	EPHA5	ENSCAFG00000002714
1	BICF2P967716	61757703	A	G	0.0840708	7.45e-05	intergenic_region	U6	ENSCAFG00000028093
10	BICF2P617053	54918608	A	C	0.0964912	7.5e-05	intron_variant	PSME4	ENSCAFG00000002729
11	BICF2P1184037	21145171	A	G	0.0877193	7.6e-05	missense_variant	GDF9	ENSCAFG00000000916
19	BICF2G63037368	15206220	A	G	0.0789474	8.06e-05	intron_variant	CADPS	ENSCAFG00000030539
20	BICF2S22951793	27948631	G	A	0.079646	8.22e-05	intergenic_region	SYNPR	ENSCAFG00000029431
30	BICF2S23341984	28715698	A	C	0.118421	8.49e-05	intron_variant	HSF2	ENSCAFG00000017079
35	BICF2G630774406	14383384	A	G	0.0614035	8.58e-05	intergenic_region	JARID2	ENSCAFG00000009878
1	BICF2P253678	47810338	A	G	0.0745614	9.13e-05	intron_variant	TULP4	ENSCAFG00000000652
2	BICF2P987476	51261334	A	C	0.0789474	9.16e-05	downstream_gene_variant	CENPK	ENSCAFG00000007392
30	BICF2P181257	18922560	A	G	0.0482456	9.62e-05	intergenic_region	U6	ENSCAFG00000020936
1	BICF2G630713686	20271268	A	C	0.0745614	0.000103373	intron_variant	TCF4	ENSCAFG00000000140
10	BICF2P102572	45503048	G	A	0.0833333	0.000105034	intergenic_region	HAAO	ENSCAFG00000002435
5	BICF2S23235080	31754419	G	A	0.0701754	0.000107034	upstream_gene_variant	ZFP36L2	ENSCAFG00000031282
10	BICF2P117098	56408472	A	G	0.0657895	0.000107391	intron_variant	SMEK2	ENSCAFG00000002860
12	BICF2S23446910	50198992	A	G	0.0526316	0.000107439	intergenic_region	MAP3K7	ENSCAFG00000003123
35	BICF2G630773569	12788196	G	A	0.0614035	0.000107535	upstream_gene_variant	TBC1D7	ENSCAFG00000009827
2	BICF2G630673494	17978693	A	G	0.0745614	0.000108439	intron_variant	MPP7	ENSCAFG00000003894
2	BICF2P360956	21564828	A	G	0.100877	0.000113354	intergenic_region	FAM171A1	ENSCAFG00000004682
14	BICF2S241530	20060269	G	A	0.184211	0.000113887	intron_variant	SGCE	ENSCAFG00000002104
9	BICF2P1019720	49527923	A	G	0.105263	0.000113933	downstream_gene_variant	KCNT1	ENSCAFG00000019737
16	BICF2P543966	48121919	C	A	0.171053	0.00011708	intergenic_region	TENM3	ENSCAFG00000008123
5	BICF2G63033883	31011976	C	A	0.0745614	0.000119466	intron_variant	WSCD1	ENSCAFG00000015484
8	BICF2P1161612	37203100	A	C	0.0482456	0.000121879	intergenic_region	SYT16	ENSCAFG00000015728
6	BICF2P826082	24326333	A	G	0.0707965	0.000131487	intron_variant	DNAH3	ENSCAFG00000017844
7	BICF2G630551555	14869591	A	G	0.201754	0.000137694	intron_variant	CACNA1E	ENSCAFG00000013004
13	BICF2S2458764	51652862	A	C	0.0657895	0.000137939	intergenic_region	U6	ENSCAFG00000026272
26	BICF2P1375952	32649177	A	G	0.0825688	0.000139163	intergenic_region	ZWINT	ENSCAFG00000015521
6	BICF2G630577981	51283942	G	A	0.105263	0.00014164	intergenic_region	5S_rRNA	ENSCAFG00000025956
3	BICF2G630346277	70337891	G	A	0.221239	0.000142216	intergenic_region	MSX1	ENSCAFG00000015705
36	TIGRP2P416991_rs9197617	9252074	A	G	0.179825	0.000143971	intergenic_region	U6	ENSCAFG00000021336
20	BICF2G630445115	60726308	A	G	0.201754	0.00014755	0	0	0
11	BICF2P1105732	37718733	C	A	0.192982	0.000148328	upstream_gene_variant	SH3GL2	ENSCAFG00000001567
5	BICF2P978215	11331372	A	G	0.188596	0.000152657	intergenic_region	BSX	ENSCAFG00000011666
26	BICF2G630193668	40491825	A	G	0.201754	0.000163012	0	0	0
35	BICF2P1198624	11764788	A	C	0.0789474	0.000164022	intergenic_region	HIVEP1	ENSCAFG00000009791
10	BICF2G630490226	56254773	G	A	0.105263	0.000171174	intron_variant	CCDC88A	ENSCAFG00000002796
26	BICF2G630197716	37612270	G	A	0.0789474	0.000181836	intron_variant	MINPP1	ENSCAFG00000028821
9	TIGRP2P128417_rs8794272	49697706	G	A	0.100877	0.000185576	intergenic_region	LCN1	ENSCAFG00000019755
9	TIGRP2P128422_rs9167389	49721325	G	A	0.100877	0.000185576	intergenic_region	LCN1	ENSCAFG00000019756
5	BICF2G63032728	29966471	A	G	0.328947	0.000186571	intergenic_region	ANGPTL5	ENSCAFG00000023699
7	BICF2G630549608	6993411	A	G	0.0789474	0.000188921	intron_variant	PLXNA2	ENSCAFG00000011756
9	BICF2P238373	52439042	C	A	0.105263	0.000201469	intergenic_region	MED27	ENSCAFG00000019900
9	TIGRP2P129352_rs9162246	52446517	G	A	0.105263	0.000201469	upstream_gene_variant	RAPGEF1	ENSCAFG00000019902
1	BICF2G630719019	36827268	A	G	0.135965	0.000214688	intergenic_region	EPM2A	ENSCAFG00000000327
15	BICF2G630436293	27933479	A	G	0.214912	0.000223885	intergenic_region	MGAT4C	ENSCAFG00000005977
15	BICF2G630436291	27934939	C	A	0.214912	0.000223885	intergenic_region	MGAT4C	ENSCAFG00000005977
1	BICF2P1101627	26554408	A	C	0.0833333	0.000226299	intergenic_region	U6	ENSCAFG00000029855
36	BICF2G630764026	10129512	A	C	0.0803571	0.000226477	intron_variant	SLC38A11	ENSCAFG00000010662
6	BICF2P674567	17874297	A	G	0.118421	0.000227344	missense_variant	PRRT2	ENSCAFG00000016965
39	BICF2P1048667	117661633	A	G	0.0575221	0.000231334	0	0	0
30	BICF2G630411626	6836601	G	A	0.0877193	0.00024278	intron_variant	FSIP1	ENSCAFG00000008736
13	TIGRP2P179826_rs9090483	51531240	G	A	0.127193	0.000244115	intergenic_region	U6	ENSCAFG00000026272
13	BICF2P516752	51511630	A	G	0.131579	0.000247436	intergenic_region	U6	ENSCAFG00000026272
13	TIGRP2P184171_rs8895564	62023045	A	C	0.127193	0.000251915	intron_variant	ANKRD17	ENSCAFG00000002998
37	BICF2S23515873	30882515	A	G	0.188596	0.000252511	intron_variant	CLN8	ENSCAFG00000016330
9	TIGRP2P127744_rs9023558	46036398	G	A	0.162281	0.000252714	downstream_gene_variant	RPA1	ENSCAFG00000019249
5	BICF2S23215977	86619155	A	G	0.0877193	0.000255239	intron_variant	CDH8	ENSCAFG00000020436
8	TIGRP2P112500_rs9134447	37233202	A	G	0.0482456	0.000256648	intergenic_region	SYT16	ENSCAFG00000015728
8	BICF2P1160195	37239665	A	G	0.0482456	0.000256648	intergenic_region	SYT16	ENSCAFG00000015728
25	BICF2G630102811	38677171	A	G	0.0657895	0.000256907	intron_variant	NYAP2	ENSCAFG00000010328
25	BICF2G630102825	38701838	G	A	0.0686275	0.000257707	intron_variant	NYAP2	ENSCAFG00000010328
36	BICF2G630764029	10119810	G	A	0.0803571	0.000263439	synonymous_variant	SLC38A11	ENSCAFG00000010662
1	TIGRP2P12132_rs8733793	90529415	G	A	0.22807	0.000267091	intergenic_region	SMARCA2	ENSCAFG00000001991
8	BICF2P461580	5122167	G	A	0.0833333	0.000269066	intergenic_region	STXBP6	ENSCAFG00000029607
22	BICF2S23326464	36828182	A	C	0.171053	0.000269207	intergenic_region	SLITRK1	ENSCAFG00000023840
35	BICF2S23144209	14367214	G	A	0.0789474	0.000271414	intergenic_region	JARID2	ENSCAFG00000009878
1	BICF2S23211873	67712844	C	A	0.0701754	0.000271706	intron_variant	LAMA2	ENSCAFG00000001106
15	BICF2P629453	13799612	C	A	0.258772	0.000272293	upstream_gene_variant	TEX38	ENSCAFG00000030726
33	BICF2P944225	25987767	G	A	0.175439	0.000273299	missense_variant	SEMA5B	ENSCAFG00000012032
22	BICF2P414499	27911116	C	A	0.0921053	0.000274531	intron_variant	KLF12	ENSCAFG00000005040
4	BICF2P259605	33660650	A	G	0.201754	0.000276705	intron_variant	GRID1	ENSCAFG00000015954
7	TIGRP2P93912_rs8619635	28430753	G	A	0.118421	0.000281214	intergenic_region	METTL11B	ENSCAFG00000015015
10	BICF2G630667949	14295681	A	G	0.192982	0.000284462	intergenic_region	7SK	ENSCAFG00000027303
26	BICF2S23024874	40388255	A	G	0.0482456	0.000288918	0	0	0
29	BICF2P559250	19015854	G	A	0.122807	0.000294286	intron_variant	SLCO5A1	ENSCAFG00000007686
22	BICF2P1438989	60191683	G	A	0.0964912	0.000299451	intron_variant	TUBGCP3	ENSCAFG00000006143
26	BICF2P224373	27339111	A	T	0.0486726	0.00030219	intergenic_region	ATXN7L3B	ENSCAFG00000031196
6	TIGRP2P84861_rs8945793	53386080	G	A	0.0921053	0.000305152	intergenic_region	PTBP2	ENSCAFG00000020080
22	BICF2P1300289	27880173	G	A	0.0877193	0.000307811	intron_variant	KLF12	ENSCAFG00000005040
26	BICF2P800351	24408709	G	A	0.0964912	0.000323608	intergenic_region	EIF4ENIF1	ENSCAFG00000013163
20	BICF2G630227595	3150100	A	C	0.0657895	0.00033477	downstream_gene_variant	ACAD9	ENSCAFG00000004350
15	BICF2S23614627	13802897	A	C	0.254386	0.000336438	upstream_gene_variant	TEX38	ENSCAFG00000030726
39	BICF2S23910486	123426716	A	G	0.0921053	0.000355789	0	0	0
39	G2380f17S130	123502552	A	G	0.0921053	0.000355789	0	0	0
36	BICF2P1082566	12595277	A	G	0.0657895	0.000359263	intergenic_region	B3GALT1	ENSCAFG00000011707
26	BICF2P318132	19125470	A	G	0.146018	0.000359842	intron_variant	TNK2	ENSCAFG00000024641
32	BICF2G630601254	7190929	A	C	0.0570175	0.000361168	intron_variant	HPSE	ENSCAFG00000009094
9	TIGRP2P127429_rs8810777	45188905	A	G	0.22807	0.000361678	intron_variant	VPS53	ENSCAFG00000019101
34	BICF2P89876	43692501	A	G	0.144737	0.000361936	0	0	0
22	BICF2P361722	27980153	G	A	0.0964912	0.000364765	intron_variant	KLF12	ENSCAFG00000005040
34	BICF2P163273	43708175	G	C	0.135965	0.000364835	0	0	0
30	BICF2G630411628	6824731	A	G	0.0964912	0.000366425	intron_variant	FSIP1	ENSCAFG00000008736
33	BICF2G63078019	29106881	G	A	0.105263	0.000366773	intergenic_region	MUC4	ENSCAFG00000012865
29	BICF2P939990	13391941	A	G	0.171053	0.000374626	intergenic_region	YTHDF3	ENSCAFG00000007215
22	BICF2G630325618	27974447	T	A	0.109649	0.000378191	intron_variant	KLF12	ENSCAFG00000005040
11	BICF2S2375173	25972581	A	G	0.223684	0.000386572	intron_variant	KDM3B	ENSCAFG00000001233
19	BICF2G63049088	30939740	A	G	0.328829	0.000387981	intergenic_region	C1QL2	ENSCAFG00000004910
38	BICF2G63073429	17010797	A	G	0.0921053	0.000393336	intergenic_region	FAM177B	ENSCAFG00000013509
2	BICF2P395835	59756621	A	G	0.0570175	0.000400074	downstream_gene_variant	MARCO	ENSCAFG00000023283
26	BICF2P501111	19146478	A	G	0.144737	0.000406988	intron_variant	PKIG	ENSCAFG00000024641
17	BICF2P9888	14708954	A	C	0.127193	0.0004187	intergenic_region	OSR1	ENSCAFG00000003775
24	BICF2P566037	31998894	A	G	0.149123	0.000428088	intergenic_region	SERINC3	ENSCAFG00000009471
3	BICF2P1237424	50101305	G	A	0.0877193	0.000434673	intron_variant	AGBL1	ENSCAFG00000011404
11	BICF2G630292569	15293588	G	A	0.0833333	0.000437981	intergenic_region	SNORA25	ENSCAFG00000024837
9	BICF2G630833841	33136942	A	G	0.100877	0.00044004	3_prime_UTR_variant	C17orf47	ENSCAFG00000017532
4	BICF2S23423435	68269242	G	A	0.0570175	0.000454464	intron_variant	C6	ENSCAFG00000018598
22	BICF2S23330284	34921309	C	A	0.114035	0.000462115	intergenic_region	ENSCAFG00000028934	ENSCAFG00000028934
36	BICF2P426258	9205172	G	A	0.0877193	0.000467991	intergenic_region	U6	ENSCAFG00000021336
35	BICF2P1436062	3760245	A	G	0.0877193	0.000483564	intergenic_region	SLC22A23	ENSCAFG00000009344
22	BICF2P1014833	24813043	A	G	0.263158	0.0004874	intergenic_region	DACH1	ENSCAFG00000004977
11	BICF2P1084043	49568709	A	G	0.0877193	0.000492769	intergenic_region	ACO1	ENSCAFG00000001742
39	G2247f41S17	99526032	A	G	0.0745614	0.000494859	0	0	0
35	BICF2P428358	16562507	G	A	0.0614035	0.000496425	intron_variant	NUP153	ENSCAFG00000010146
32	BICF2S23223617	4948034	A	G	0.192982	0.000497327	intron_variant	C4orf22	ENSCAFG00000031408
24	BICF2G630505526	19804039	A	G	0.166667	0.000497601	upstream_gene_variant	TMEM74B	ENSCAFG00000006829
38	BICF2P1517483	11899722	A	G	0.223684	0.000521129	intron_variant	ESRRG	ENSCAFG00000010767
5	BICF2P1342129	78101262	G	A	0.127193	0.000528081	intergenic_region	PMFBP1	ENSCAFG00000020240
1	BICF2P795248	106469284	A	C	0.0921053	0.000534742	intron_variant	MYH14	ENSCAFG00000003156
2	BICF2P1079926	15617240	G	A	0.27193	0.000541939	intergenic_region	ZEB1	ENSCAFG00000004023
7	BICF2P261608	79395818	C	A	0.25	0.000553016	intron_variant	DYM	ENSCAFG00000019062
33	BICF2S23623773	26222048	G	A	0.0614035	0.000556222	intron_variant	PDIA5	ENSCAFG00000012051
14	BICF2S23736684	27334939	A	C	0.276316	0.00056549	intergenic_region	VWDE	ENSCAFG00000002308
14	BICF2S23247180	62650343	A	G	0.0614035	0.000575938	0	0	0
6	BICF2P985283	17845902	G	A	0.0921053	0.00057744	downstream_gene_variant	ZG16	ENSCAFG00000016953
38	BICF2P1372994	5732232	G	A	0.0921053	0.000584762	intergenic_region	Y_RNA	ENSCAFG00000026123
11	BICF2P300308	49576821	A	G	0.0964912	0.000584979	intergenic_region	ACO1	ENSCAFG00000001742
30	BICF2G630411619	6966074	G	A	0.0964912	0.000585604	intron_variant	FSIP1	ENSCAFG00000008736
25	BICF2P97673	49105198	A	G	0.223684	0.000592191	intergenic_region	ASB1	ENSCAFG00000012461
17	BICF2G630216204	26311836	A	G	0.0526316	0.000593168	intron_variant	LTBP1	ENSCAFG00000005843
9	TIGRP2P125522_rs9216816	32523488	A	G	0.105263	0.000594808	intergenic_region	CCDC182	ENSCAFG00000017420
16	BICF2G630112629	33526852	G	A	0.0701754	0.000601169	intergenic_region	TEX15	ENSCAFG00000006448
6	BICF2G630576480	52969027	A	G	0.0921053	0.000609639	intergenic_region	PTBP2	ENSCAFG00000020080
8	BICF2P645222	43578371	G	A	0.210526	0.000612014	intergenic_region	SLC10A1	ENSCAFG00000016597
4	BICF2P1147509	70236263	A	G	0.118421	0.000617151	upstream_gene_variant	SMOC1	ENSCAFG00000018652
15	BICF2S23130195	13896591	A	C	0.0745614	0.000618972	intron_variant	ST18	ENSCAFG00000004205
29	TIGRP2P363329_rs8867872	3965563	C	G	0.181416	0.000622359	intergenic_region	PCMTD1	ENSCAFG00000006743
34	BICF2P806592	43680587	G	A	0.123894	0.000637366	0	0	0
11	BICF2P768117	42339654	G	C	0.219298	0.000646329	intergenic_region	DMRTA1	ENSCAFG00000001681
23	BICF2G630368706	48364555	G	C	0.102679	0.000655529	intron_variant	ARHGEF26	ENSCAFG00000008638
25	BICF2S22963010	47807690	A	G	0.192982	0.000663602	intergenic_region	COL6A3	ENSCAFG00000030168
38	TIGRP2P426169_rs9198100	20857757	A	G	0.289474	0.000666303	intron_variant	ATF6	ENSCAFG00000013068
1	BICF2P266322	26835022	A	G	0.153509	0.000670833	intergenic_region	TCF21	ENSCAFG00000000202
3	BICF2P921155	51813605	G	A	0.122807	0.000674827	upstream_gene_variant	AEN	ENSCAFG00000011521
4	BICF2G630179470	88102118	C	A	0.0482456	0.000682779	intergenic_region	ANKH	ENSCAFG00000019108
13	BICF2P142533	58269755	A	C	0.0482456	0.000684748	upstream_gene_variant	GNRHR	ENSCAFG00000002785
24	BICF2P206591	35769903	A	G	0.399123	0.000685148	intron_variant	CSE1L	ENSCAFG00000011260
12	TIGRP2P157217_rs8841363	13825557	G	A	0.216814	0.000692479	intron_variant	RUNX2	ENSCAFG00000002008
8	BICF2S22962327	66183479	A	G	0.157895	0.000695117	intergenic_region	VRK1	ENSCAFG00000017802
38	BICF2S23614204	23762326	A	T	0.122807	0.000697397	intron_variant	TLR5	ENSCAFG00000011368
16	BICF2G630115238	37594687	A	G	0.280702	0.000708367	intron_variant	SGCZ	ENSCAFG00000006792
5	BICF2G63034660	31689856	A	G	0.131579	0.000719282	intergenic_region	CHRNE	ENSCAFG00000023813
5	BICF2G63034666	31696524	C	G	0.131579	0.000719282	intergenic_region	CHRNE	ENSCAFG00000023813
32	BICF2G630601245	7194340	G	A	0.0482456	0.000722439	intron_variant	HPSE	ENSCAFG00000009094
7	TIGRP2P97627_rs9034424	49152204	A	G	0.27193	0.000723627	intergenic_region	NUDT21	ENSCAFG00000030119
24	BICF2S2359452	9624739	A	G	0.346491	0.000739625	intergenic_region	SPTLC3	ENSCAFG00000005607
28	BICF2P32057	39873314	G	A	0.175439	0.000744091	intergenic_region	TCERG1L	ENSCAFG00000010878
19	BICF2G63049050	30911862	A	G	0.27193	0.000745028	intergenic_region	C1QL2	ENSCAFG00000004910
1	TIGRP2P8954_rs8684015	76315572	A	G	0.0833333	0.000748731	intergenic_region	FRMD3	ENSCAFG00000001446
24	BICF2P1241447	11966160	A	G	0.100877	0.000767573	downstream_gene_variant	7SK	ENSCAFG00000026381
7	BICF2S22960772	41128240	A	G	0.0657895	0.000783595	upstream_gene_variant	PEAR1	ENSCAFG00000016515
17	BICF2S23743511	24309172	G	A	0.0964912	0.000788579	intron_variant	LCLAT1	ENSCAFG00000030771
17	BICF2S23733693	24312880	G	A	0.0964912	0.000788579	intron_variant	LCLAT1	ENSCAFG00000030771
1	TIGRP2P10255_rs8782768	81585304	A	G	0.131579	0.00079002	intergenic_region	FOXB2	ENSCAFG00000001637
22	BICF2P220612	27646815	G	A	0.0921053	0.00079397	intergenic_region	KLF12	ENSCAFG00000026806
22	TIGRP2P291726_rs9185496	28432119	A	C	0.0657895	0.000794117	intergenic_region	KLF12	ENSCAFG00000005040
13	TIGRP2P179839_rs9120030	51564352	A	G	0.1875	0.000800166	intergenic_region	U6	ENSCAFG00000026272
36	BICF2P356115	14749558	G	A	0.0526316	0.000809032	intergenic_region	UBR3	ENSCAFG00000012456
6	BICF2G630577980	51284495	C	A	0.118421	0.00082652	intergenic_region	5S_rRNA	ENSCAFG00000025956
15	BICF2S23059213	13686722	C	G	0.0745614	0.000829379	intron_variant	CYP4B1	ENSCAFG00000004097
12	BICF2P141265	14152903	G	A	0.225664	0.000835227	intergenic_region	RUNX2	ENSCAFG00000002008
11	BICF2G630303358	62311447	A	G	0.135965	0.000838284	intergenic_region	TMEM38B	ENSCAFG00000024981
22	BICF2G630323949	25227390	A	G	0.109649	0.000840491	intergenic_region	DACH1	ENSCAFG00000004977
18	BICF2P1021011	9944735	C	A	0.258772	0.000842447	intergenic_region	CDK13	ENSCAFG00000029250
36	BICF2G630766642	4222329	G	A	0.192982	0.000857871	intron_variant	CCDC148	ENSCAFG00000009318
11	BICF2G630294922	19212509	A	G	0.0877193	0.000867277	intergenic_region	CHSY3	ENSCAFG00000030654
1	BICF2P340398	14781203	A	G	0.144737	0.000875234	intron_variant	PIGN	ENSCAFG00000000083
29	BICF2P1073346	23940745	A	C	0.109649	0.000878298	intergenic_region	7SK	ENSCAFG00000026298
15	BICF2G630443908	12103405	A	C	0.0491071	0.0008804	intron_variant	BEND5	ENSCAFG00000003935
17	BICF2S23429718	15788909	A	C	0.210526	0.000883526	intergenic_region	C2orf43	ENSCAFG00000003855
9	BICF2S2329700	56641553	A	G	0.179825	0.000891108	intergenic_region	LMX1B	ENSCAFG00000030076
33	BICF2P1135209	5486209	C	A	0.0526316	0.000897238	intergenic_region	CPOX	ENSCAFG00000009182
15	BICF2G630443876	12162293	A	G	0.0491071	0.000899767	intron_variant	BEND5	ENSCAFG00000003935
30	BICF2G630412306	4721645	T	A	0.109649	0.000903927	intergenic_region	APOB	ENSCAFG00000004067
30	BICF2G630412259	4774409	A	G	0.109649	0.000903927	intergenic_region	MVB12B	ENSCAFG00000004067
13	BICF2S22960477	65350927	G	A	0.258772	0.000905542	0	0	0
7	BICF2P432656	79399551	A	G	0.241228	0.000906969	intron_variant	DYM	ENSCAFG00000019062
1	BICF2S2291054	22522997	A	G	0.184211	0.000914987	intergenic_region	DCC	ENSCAFG00000000157
6	BICF2G630581538	48497029	A	G	0.184211	0.000914999	intergenic_region	OLFM3	ENSCAFG00000019992
1	BICF2G630793369	82065267	G	A	0.0657895	0.000915024	intron_variant	RFK	ENSCAFG00000030179
13	BICF2G630618492	30769347	G	A	0.0789474	0.00092791	intron_variant	ZFAT	ENSCAFG00000001159
22	BICF2G630335630	51610135	A	G	0.403509	0.000930657	intergenic_region	FGF14	ENSCAFG00000005926
23	BICF2G630385739	17250011	A	G	0.0877193	0.000935073	intergenic_region	NEK10	ENSCAFG00000005667
7	BICF2S23156198	4848567	G	A	0.100877	0.000944146	intergenic_region	NEK7	ENSCAFG00000011330
13	BICF2P776843	64446446	G	A	0.0833333	0.000946558	0	0	0
37	BICF2S23759836	9043858	A	C	0.130631	0.000950065	intergenic_region	SATB2	ENSCAFG00000010971
12	BICF2P1319074	60347964	C	A	0.105263	0.000950141	intergenic_region	GRIK2	ENSCAFG00000003580
15	BICF2G630443914	12093879	A	G	0.0482456	0.000951345	intron_variant	BEND5	ENSCAFG00000003935
15	BICF2P1016305	12191881	A	G	0.0482456	0.000951345	intron_variant	BEND5	ENSCAFG00000003935
6	BICF2P369864	31120160	A	G	0.0526316	0.000967009	splice_region_variant&intron_variant	TXNDC11	ENSCAFG00000018890
15	BICF2G630443931	12067683	G	A	0.0486726	0.000970177	intron_variant	BEND5	ENSCAFG00000003935
17	BICF2P1115316	52124405	C	A	0.166667	0.000974089	intron_variant	TRIM33	ENSCAFG00000009442
17	BICF2P1438659	52129876	A	G	0.166667	0.000974089	intron_variant	TRIM33	ENSCAFG00000009442
13	BICF2P989445	58397700	G	A	0.0526316	0.000980996	intron_variant	TMPRSS11D	ENSCAFG00000002794
20	BICF2S23040642	39280183	A	G	0.0701754	0.000992782	intron_variant	RBM6	ENSCAFG00000010914
3	BICF2S23713941	32856098	T	A	0.175439	0.00100171	intergenic_region	OCA2	ENSCAFG00000009908
22	BICF2S23220888	60190108	A	G	0.105263	0.00100532	intron_variant	TUBGCP3	ENSCAFG00000006143
10	BICF2P81653	64803636	A	G	0.122807	0.00101978	intron_variant	SPRED2	ENSCAFG00000003219
22	BICF2G630319438	17004219	A	G	0.157895	0.00102405	intergenic_region	U3	ENSCAFG00000026813
2	BICF2S23416592	47344189	C	G	0.106481	0.00103071	intron_variant	DEPDC1B	ENSCAFG00000007133
14	TIGRP2P191061_rs8623087	33851426	A	G	0.460526	0.00103179	intron_variant	TWISTNB	ENSCAFG00000002511
21	BICF2P1259736	46460496	A	G	0.188596	0.0010344	intergenic_region	U6	ENSCAFG00000030697
6	BICF2P1340920	22251314	A	G	0.0438596	0.00103839	intron_variant	U6	ENSCAFG00000017667
19	BICF2G63049097	30948794	G	A	0.368421	0.00104195	intergenic_region	C1QL2	ENSCAFG00000004910
8	BICF2S2442763	59528352	C	A	0.122807	0.00104595	intron_variant	KCNK10	ENSCAFG00000017343
9	BICF2S2343839	64159693	A	G	0.140351	0.00104963	0	0	0
24	TIGRP2P316895_rs8835019	34673800	A	G	0.0614035	0.00105157	intron_variant	NCOA3	ENSCAFG00000010812
15	BICF2G630443895	12122107	G	A	0.0486726	0.00105232	intron_variant	BEND5	ENSCAFG00000003935
4	BICF2P450814	18932429	A	G	0.110619	0.00105928	intron_variant	CNOT4	ENSCAFG00000013277
36	G1477f60S317	16116960	G	A	0.0833333	0.0010636	intron_variant	DYNC1I2	ENSCAFG00000012696
16	BICF2G630843536	12730599	C	A	0.122807	0.00106371	intergenic_region	WSCD1	ENSCAFG00000012678
19	BICF2P1112976	37675330	A	C	0.0745614	0.00106466	intron_variant	ACMSD	ENSCAFG00000005020
29	BICF2P951778	44452829	G	A	0.162281	0.00107044	0	0	0
5	BICF2G63033765	30889860	A	G	0.157895	0.00109305	intergenic_region	AIPL1	ENSCAFG00000015473
16	TIGRP2P214314_rs8558454	33467436	C	G	0.324561	0.00109334	intron_variant	TEX15	ENSCAFG00000006448
9	BICF2G630831294	26661727	A	G	0.0833333	0.00109974	upstream_gene_variant	U6	ENSCAFG00000028954
7	BICF2S23738140	50926952	C	G	0.0495495	0.00110302	intergenic_region	SNORD22	ENSCAFG00000025905
11	BICF2P615149	41234336	C	A	0.149123	0.00111203	intron_variant	CDKN2A	ENSCAFG00000001675
13	BICF2S23042530	51842359	A	G	0.364035	0.00111234	downstream_gene_variant	SNORA62	ENSCAFG00000025979
37	BICF2P870931	6496235	A	G	0.140351	0.00112784	intron_variant	PGAP1	ENSCAFG00000010742
2	BICF2S2415669	10431033	G	A	0.144737	0.00113718	intergenic_region	U6	ENSCAFG00000004200
2	BICF2S23211332	10466729	C	A	0.144737	0.00113718	intron_variant	SNORA57	ENSCAFG00000004186
12	TIGRP2P172612_rs8880268	72349955	A	G	0.166667	0.00113996	intron_variant	FAM120B	ENSCAFG00000004109
21	BICF2P1141898	43627083	G	A	0.210526	0.00114861	intergenic_region	NELL1	ENSCAFG00000009933
11	BICF2S23655668	58753036	T	A	0.184211	0.00117737	intergenic_region	GRIN3A	ENSCAFG00000002617
35	BICF2S2311805	9169433	G	A	0.232456	0.00117837	intergenic_region	OFCC1	ENSCAFG00000009631
8	BICF2P221515	43564593	T	A	0.210526	0.0011872	intergenic_region	SLC10A1	ENSCAFG00000016597
10	BICF2P1179759	12043785	G	A	0.157895	0.00119941	intergenic_region	MYRFL	ENSCAFG00000000439
21	BICF2P214282	45281488	C	A	0.192982	0.00120099	intergenic_region	UBE2D3	ENSCAFG00000024756
20	BICF2P947836	34386080	G	A	0.149123	0.00120571	intron_variant	ERC2	ENSCAFG00000008140
34	BICF2P777506	44607102	A	G	0.109649	0.00121993	0	0	0
12	BICF2P1136589	20139359	G	A	0.135965	0.00122077	3_prime_UTR_variant	TRAM2	ENSCAFG00000002214
36	BICF2S23216212	9198316	A	G	0.30531	0.00122269	intergenic_region	U6	ENSCAFG00000021336
39	BICF2S2308904	20091704	T	A	0.118421	0.00122854	0	0	0
29	TIGRP2P367638_rs8945719	5185186	A	G	0.0570175	0.00123051	intergenic_region	OPRK1	ENSCAFG00000032542
14	BICF2G630525807	33813564	A	G	0.469298	0.00123261	intergenic_region	TWISTNB	ENSCAFG00000002508
32	BICF2S23724349	31884122	A	G	0.0614035	0.00124907	intergenic_region	U6	ENSCAFG00000025880
12	BICF2P150319	14359845	A	G	0.0438596	0.00127105	intron_variant	ENPP4	ENSCAFG00000002020
28	TIGRP2P362187_rs9255282	41229690	A	C	0.131579	0.00127917	0	0	0
24	BICF2G630500839	29643009	G	A	0.0570175	0.00129398	intergenic_region	CHD6	ENSCAFG00000009236
21	BICF2S2298228	43610668	G	A	0.241228	0.00129831	intergenic_region	NELL1	ENSCAFG00000009933
37	TIGRP2P419580_rs8783621	18906862	A	G	0.127193	0.00130246	intergenic_region	ERBB4	ENSCAFG00000014087
30	BICF2P461983	38807953	A	G	0.289474	0.00131522	intergenic_region	LINGO1	ENSCAFG00000018057
10	BICF2P1338749	49810449	A	C	0.263158	0.00131891	intergenic_region	U4	ENSCAFG00000028352
17	BICF2G630217842	17155045	A	C	0.140351	0.00132149	intergenic_region	TDRD15	ENSCAFG00000030832
19	BICF2G63049073	30924479	G	A	0.311404	0.00133652	intergenic_region	C1QL2	ENSCAFG00000004910
8	BICF2P234100	43609637	G	A	0.245614	0.00134396	intron_variant	SMOC1	ENSCAFG00000016602
4	BICF2P574168	61505870	A	G	0.171053	0.0013605	intergenic_region	ARL15	ENSCAFG00000018394
4	BICF2P1176701	61520227	A	G	0.171053	0.0013605	intergenic_region	ARL15	ENSCAFG00000018394
4	BICF2P1063985	61529015	A	G	0.171053	0.0013605	intergenic_region	ARL15	ENSCAFG00000018394
4	BICF2P1248857	61564820	A	G	0.171053	0.0013605	intergenic_region	ARL15	ENSCAFG00000018394
26	BICF2S24322120	27897803	G	A	0.175439	0.00136437	intron_variant	FST	ENSCAFG00000032603
16	BICF2P594414	59453531	A	G	0.0921053	0.00136711	intergenic_region	7SK	ENSCAFG00000029429
18	TIGRP2P245368_rs8981402	26914722	A	G	0.263158	0.00136922	intergenic_region	API5	ENSCAFG00000006761
18	BICF2P763370	57792406	A	G	0.236842	0.00137726	0	0	0
24	TIGRP2P311510_rs9000469	15956286	G	A	0.179825	0.00139445	downstream_gene_variant	C20orf196	ENSCAFG00000005993
5	BICF2G63034681	31729509	G	A	0.135965	0.001398	intergenic_region	MINK	ENSCAFG00000015747
5	BICF2P885648	65740765	G	A	0.144737	0.0014006	upstream_gene_variant	C16orf95	ENSCAFG00000019914
22	BICF2G630317916	13916737	A	G	0.135965	0.0014088	intron_variant	PCDH17	ENSCAFG00000004870
19	BICF2G630253541	53028660	A	C	0.0663717	0.00141728	upstream_gene_variant	CACNB4	ENSCAFG00000005773
32	TIGRP2P384052_rs9214745	40745254	C	A	0.311404	0.00142106	0	0	0
26	TIGRP2P344087_rs9202862	35583541	A	G	0.135965	0.00142901	intergenic_region	DKK1	ENSCAFG00000015550
16	BICF2G630115456	38033563	A	G	0.236842	0.00144025	intergenic_region	SGCZ	ENSCAFG00000006792
39	BICF2S23652475	24197917	A	G	0.0745614	0.00144404	0	0	0
10	BICF2S2356471	63153499	G	A	0.29386	0.00144775	intron_variant	WDPCP	ENSCAFG00000003119
24	BICF2P308953	35796184	A	G	0.390351	0.00145739	intron_variant	CSE1L	ENSCAFG00000011260
24	BICF2P907044	35799799	A	G	0.390351	0.00145739	synonymous_variant	CSE1L	ENSCAFG00000011260
2	BICF2P10844	62180717	G	A	0.0833333	0.00146682	downstream_gene_variant	RPGRIP1L	ENSCAFG00000009486
8	BICF2S23725458	60053586	A	G	0.100877	0.00147105	intergenic_region	EML5	ENSCAFG00000017458
17	BICF2S23054428	57491966	A	C	0.337719	0.0014742	downstream_gene_variant	TTC8	ENSCAFG00000028699
3	BICF2G630361968	94444210	A	G	0.175439	0.00148948	0	0	0
23	TIGRP2P304444_rs8756604	33792992	C	G	0.166667	0.0014912	intergenic_region	cfa	ENSCAFG00000030002
25	BICF2P459281	38240356	A	G	0.157895	0.00149157	intergenic_region	DOCK10	ENSCAFG00000010292
25	BICF2G630102489	38250465	A	C	0.157895	0.00149157	intergenic_region	DOCK10	ENSCAFG00000010292
39	BICF2G630537558	9696690	A	G	0.0833333	0.0014948	0	0	0
3	BICF2P384316	81953535	G	A	0.184211	0.00150099	intergenic_region	U6	ENSCAFG00000026969
13	TIGRP2P177453_rs9125005	43332656	A	G	0.190265	0.00151094	intron_variant	GABRB1	ENSCAFG00000001889
22	BICF2P655004	27679941	A	G	0.100877	0.00151791	intergenic_region	KLF12	ENSCAFG00000026806
2	BICF2P1184815	84482442	A	G	0.0657895	0.00151849	intergenic_region	AGTRAP	ENSCAFG00000030956
26	BICF2G630194983	39503867	A	G	0.238532	0.00154914	0	0	0
38	BICF2P949199	8441835	A	G	0.192982	0.00156449	intron_variant	BRINP3	ENSCAFG00000010624
14	BICF2P514599	27462068	A	G	0.131579	0.00157248	intergenic_region	ARL4A	ENSCAFG00000002317
32	BICF2P910144	4250477	C	A	0.27193	0.00157921	intron_variant	ANTXR2	ENSCAFG00000008871
22	BICF2G630317609	13306662	C	A	0.144737	0.00159006	intergenic_region	U6	ENSCAFG00000027105
33	BICF2P655169	28536007	G	C	0.153509	0.00159199	intron_variant	OSBPL11	ENSCAFG00000012701
32	BICF2S23636972	33633413	C	A	0.243363	0.00159235	3_prime_UTR_variant	ARSJ	ENSCAFG00000012156
1	TIGRP2P10203_rs8617583	81465613	G	A	0.241228	0.00160128	intergenic_region	VPS13A	ENSCAFG00000001617
35	BICF2S23311007	11695569	A	G	0.135965	0.00160135	intron_variant	HIVEP1	ENSCAFG00000009791
33	BICF2P226404	5419880	A	G	0.184211	0.00160267	intergenic_region	CPOX	ENSCAFG00000026791
11	BICF2S23421745	48671095	A	G	0.114035	0.00161161	intergenic_region	U6	ENSCAFG00000025986
10	BICF2S23155665	59891933	G	A	0.114035	0.00161189	intergenic_region	FANCL	ENSCAFG00000002940
4	BICF2P811834	70224679	G	A	0.149123	0.00161228	intergenic_region	OSMR	ENSCAFG00000018648
30	BICF2P1400860	17437241	A	G	0.144737	0.00161505	intergenic_region	LYSMD2	ENSCAFG00000015502
22	BICF2S23253065	31072344	A	G	0.100877	0.00162324	intergenic_region	MYCBP2	ENSCAFG00000005105
7	BICF2G630555834	33149335	A	G	0.100877	0.00162478	intron_variant	SCEL	ENSCAFG00000015742
11	BICF2P1020079	41864823	A	G	0.307018	0.0016333	intergenic_region	DMRTA1	ENSCAFG00000001681
2	BICF2G630676806	11182121	A	G	0.119469	0.00163382	intron_variant	DNAJC1	ENSCAFG00000004152
1	BICF2P1358844	114948270	A	G	0.276316	0.00165693	intergenic_region	WDR87	ENSCAFG00000028538
18	BICF2P79294	12719433	A	G	0.0833333	0.00166084	intron_variant	DLD	ENSCAFG00000003837
22	BICF2G630323771	25049343	G	A	0.140351	0.00166337	intergenic_region	DACH1	ENSCAFG00000004977
18	BICF2P907394	26936606	G	A	0.298246	0.00166871	intergenic_region	API5	ENSCAFG00000006761
17	BICF2G630215957	26629990	A	G	0.197368	0.00169056	intron_variant	RASGRP3	ENSCAFG00000005870
12	BICF2S23519808	53797011	T	A	0.105263	0.0016922	intergenic_region	U6	ENSCAFG00000032028
6	BICF2G630575818	53659642	A	G	0.302632	0.00171331	intergenic_region	Y_RNA	ENSCAFG00000029795
14	BICF2P37732	27475293	G	A	0.140351	0.00172191	intergenic_region	ARL4A	ENSCAFG00000002317
7	BICF2G630549639	7038899	A	G	0.109649	0.00172715	intron_variant	PLXNA2	ENSCAFG00000011756
9	BICF2P1383032	46551817	A	G	0.190265	0.00173034	intron_variant	METTL16	ENSCAFG00000019296
29	BICF2G630625756	27717582	G	A	0.482456	0.00173751	intergenic_region	ZBTB10	ENSCAFG00000032349
23	BICF2P1278860	41872461	A	G	0.163717	0.00174099	intergenic_region	SMOC1	ENSCAFG00000008189
11	BICF2S23023483	69538636	G	A	0.22807	0.00174847	intergenic_region	PAPPA	ENSCAFG00000003473
23	BICF2G630389826	12113540	A	G	0.0964912	0.00174855	intron_variant	GTDC2	ENSCAFG00000030823
8	BICF2P535783	43596309	A	C	0.25	0.0017561	intergenic_region	SLC10A1	ENSCAFG00000016597
8	BICF2P422582	43598942	A	G	0.25	0.0017561	intergenic_region	SLC10A1	ENSCAFG00000016597
17	BICF2G630207613	40220886	G	A	0.114035	0.00176004	intron_variant	DNAH6	ENSCAFG00000007917
26	BICF2S23258857	33472154	G	A	0.144737	0.00176106	intergenic_region	ZWINT	ENSCAFG00000015521
23	BICF2G630389839	12107313	A	G	0.100877	0.00178445	intron_variant	GTDC2	ENSCAFG00000030823
33	BICF2P1318446	27474211	C	A	0.17619	0.00178469	intron_variant	KALRN	ENSCAFG00000012281
23	BICF2G630387193	15470296	A	G	0.328947	0.00178589	intergenic_region	RBMS3	ENSCAFG00000005464
36	BICF2G630761680	20484660	G	A	0.359649	0.00179708	intergenic_region	MTX2	ENSCAFG00000013416
15	TIGRP2P206120_rs9096458	61092170	A	C	0.0394737	0.00181802	intron_variant	TMEM192	ENSCAFG00000008810
15	BICF2S23162350	58666215	G	A	0.0964912	0.00182585	intron_variant	FSTL5	ENSCAFG00000008759
11	BICF2S2357632	49591546	G	A	0.0964912	0.00182677	intergenic_region	ACO1	ENSCAFG00000001742
33	BICF2S23217110	25738555	G	A	0.153509	0.00183312	downstream_gene_variant	PARP15	ENSCAFG00000011953
28	BICF2G630264129	38341634	G	A	0.223684	0.00183336	intron_variant	MGMT	ENSCAFG00000013263
15	BICF2G630431747	34755063	A	G	0.0614035	0.0018353	intron_variant	TMCC3	ENSCAFG00000006227
27	BICF2P697229	16217140	A	C	0.320175	0.00184326	upstream_gene_variant	DNM1L	ENSCAFG00000010528
36	BICF2P789551	26913964	A	G	0.469298	0.00185689	intergenic_region	NUP35	ENSCAFG00000031849
2	BICF2P507435	21549323	A	T	0.166667	0.00186398	intergenic_region	FAM171A1	ENSCAFG00000004682
21	BICF2P953335	23150588	G	A	0.115044	0.00186914	splice_donor_variant&intron_variant	GDPD5	ENSCAFG00000005395
21	BICF2G630652429	19929606	A	G	0.0526316	0.00187062	intron_variant	TENM4	ENSCAFG00000004731
26	BICF2P1331774	30902113	A	G	0.114035	0.00187423	downstream_gene_variant	UBE2L3	ENSCAFG00000015284
39	BICF2G63018689	66121798	A	G	0.114035	0.00187601	0	0	0
12	BICF2P1326363	26263343	G	A	0.131579	0.00187705	intergenic_region	KHDRBS2	ENSCAFG00000002470
1	BICF2P993746	16838572	G	A	0.346491	0.00187746	intergenic_region	CCBE1	ENSCAFG00000000093
31	BICF2G630731611	12238490	A	G	0.123894	0.0018857	intergenic_region	SNORA62	ENSCAFG00000026249
35	BICF2P1107337	27578309	C	A	0.121622	0.00189107	0	0	0
7	BICF2G630559510	57956961	C	A	0.114035	0.00189668	intergenic_region	TTR	ENSCAFG00000018046
14	BICF2P682450	41482340	A	G	0.0964912	0.0019003	upstream_gene_variant	CREB5	ENSCAFG00000003005
6	BICF2P595134	16158469	A	G	0.0570175	0.00190429	intron_variant	PRKAR1B	ENSCAFG00000011233
14	BICF2G630522807	16427268	G	A	0.105263	0.00190869	intergenic_region	CLDN12	ENSCAFG00000001884
1	TIGRP2P11188_rs8626585	87197454	G	A	0.243363	0.00190999	intron_variant	SMC5	ENSCAFG00000001880
15	TIGRP2P196023_rs8859069	15824717	A	G	0.162281	0.00192931	intron_variant	RNF220	ENSCAFG00000004792
8	BICF2P1326287	70399334	A	G	0.243363	0.00193209	intron_variant	TECPR2	ENSCAFG00000018054
30	BICF2P700590	31079142	G	A	0.079646	0.00193318	intergenic_region	SMAD6	ENSCAFG00000017332
7	BICF2G630551673	15863995	A	G	0.280702	0.00194667	intron_variant	RGSL1	ENSCAFG00000013114
20	BICF2P353857	14224979	A	G	0.197368	0.00194864	intergenic_region	LRRN1	ENSCAFG00000005960
26	BICF2G630193699	40465092	G	A	0.359649	0.00195552	0	0	0
7	TIGRP2P96721_rs8830228	43949357	A	G	0.192982	0.00197135	intergenic_region	SMAD2	ENSCAFG00000017567
26	BICF2S23035647	40420344	A	C	0.0877193	0.00197255	0	0	0
17	BICF2S23544739	7827093	G	A	0.0877193	0.00197959	intergenic_region	KCNF1	ENSCAFG00000003483
6	BICF2G630575763	53673448	G	A	0.384956	0.00199992	intergenic_region	C2orf50	ENSCAFG00000029795
20	BICF2P929714	59218609	G	A	0.197368	0.00200478	0	0	0
36	BICF2P564484	15330144	G	A	0.0438596	0.00202271	intron_variant	ERICH2	ENSCAFG00000029641
4	BICF2P367196	56036124	G	A	0.105263	0.00202321	intron_variant	GRIA1	ENSCAFG00000017765
1	BICF2S23256308	21461070	T	A	0.210526	0.00202714	upstream_gene_variant	TIMM9	ENSCAFG00000030620
30	BICF2P315474	41092101	G	A	0.131579	0.00204198	0	0	0
35	BICF2P1339397	5165517	A	G	0.179825	0.00204892	intergenic_region	RPP40	ENSCAFG00000009435
15	BICF2S23620190	17817430	A	C	0.192982	0.00207232	3_prime_UTR_variant	PNP	ENSCAFG00000005419
5	BICF2S2459689	39025380	G	A	0.135965	0.00207478	upstream_gene_variant	CDRT4	ENSCAFG00000017926
32	TIGRP2P382630_rs8640402	30965929	A	C	0.0570175	0.00207765	intergenic_region	7SK	ENSCAFG00000021930
6	BICF2S23535398	71784545	G	A	0.269912	0.00207825	intron_variant	C1orf173	ENSCAFG00000020406
21	BICF2G630654103	15893315	A	G	0.333333	0.00207946	intron_variant	CCDC90B	ENSCAFG00000004593
22	BICF2G630317568	13266420	T	A	0.0789474	0.00209185	intergenic_region	U6	ENSCAFG00000027105
22	BICF2G630317577	13272779	A	G	0.0789474	0.00209185	intergenic_region	U6	ENSCAFG00000027105
6	BICF2P312113	34361015	A	G	0.0877193	0.00209685	intron_variant	RBFOX1	ENSCAFG00000019082
24	BICF2P449877	43534711	G	A	0.100877	0.00210353	intergenic_region	NPEPL1	ENSCAFG00000012143
9	BICF2S23620985	50087156	A	G	0.333333	0.00210602	intron_variant	SARDH	ENSCAFG00000019794
19	BICF2P991890	37862279	C	G	0.276316	0.00211816	intron_variant	RAB3GAP1	ENSCAFG00000005042
21	BICF2S23029514	52149997	G	A	0.181416	0.00211831	0	0	0
39	BICF2G630537563	9693652	G	A	0.118421	0.00211882	0	0	0
22	BICF2P685242	42626285	C	A	0.0833333	0.00212111	intron_variant	GPC5	ENSCAFG00000005311
18	BICF2P581675	15708519	G	A	0.385965	0.00212205	intergenic_region	LHFPL3	ENSCAFG00000031463
3	BICF2S23643570	11765779	G	A	0.0657895	0.00213478	intergenic_region	ORC5	ENSCAFG00000031674
19	BICF2S23750838	20261791	A	G	0.141593	0.00215104	intergenic_region	5S_rRNA	ENSCAFG00000021983
2	BICF2P1214471	17101178	C	A	0.410377	0.00215359	intergenic_region	BAMBI	ENSCAFG00000003964
26	BICF2P1356639	30922706	C	A	0.197368	0.00215369	upstream_gene_variant	cfa	ENSCAFG00000025669
21	BICF2P1439056	17457916	A	G	0.15625	0.00215539	intergenic_region	7SK	ENSCAFG00000027341
7	BICF2G630549634	7028067	G	A	0.100877	0.00215922	intron_variant	PLXNA2	ENSCAFG00000011756
13	BICF2G630606150	13136320	G	A	0.0745614	0.00217144	intron_variant	CSMD3	ENSCAFG00000000786
18	BICF2S23732482	54637411	A	G	0.201754	0.00218386	intergenic_region	FADS1	ENSCAFG00000001474
2	BICF2S23761725	21498314	A	G	0.265487	0.00219232	intron_variant	FAM171A1	ENSCAFG00000004682
5	BICF2S23732438	68942719	G	A	0.318584	0.00219909	intron_variant	CDH13	ENSCAFG00000019974
28	BICF2P1178062	4784842	A	G	0.184211	0.00221511	intergenic_region	TSFM	ENSCAFG00000030727
11	BICF2P855172	72605032	G	A	0.0833333	0.00221847	intergenic_region	U6	ENSCAFG00000021160
22	BICF2P458428	42440818	C	A	0.20614	0.00222378	intergenic_region	U6	ENSCAFG00000026087
39	BICF2P854006	15994183	A	G	0.0570175	0.0022328	0	0	0
7	BICF2P1055877	45581749	G	A	0.0789474	0.00224585	intergenic_region	SLC14A2	ENSCAFG00000017672
17	BICF2P748643	7432826	A	G	0.0614035	0.00224944	intergenic_region	ODC1	ENSCAFG00000003415
19	BICF2G63049075	30925532	G	A	0.342105	0.00226172	intergenic_region	C1QL2	ENSCAFG00000004910
24	BICF2P986800	32004664	A	G	0.188596	0.00226504	intergenic_region	SERINC3	ENSCAFG00000009471
1	BICF2S24510584	48897052	A	G	0.0701754	0.00226561	intergenic_region	SOD2	ENSCAFG00000029242
7	BICF2P966558	55806111	G	A	0.0921053	0.00227927	intron_variant	NOL4	ENSCAFG00000017974
21	BICF2G630650243	22987888	A	G	0.442982	0.00228763	intron_variant	MAP6	ENSCAFG00000005381
16	BICF2P1499576	29051204	A	G	0.0701754	0.002291	intergenic_region	KCNU1	ENSCAFG00000028535
3	BICF2S23030965	4980149	A	G	0.0675676	0.00230307	intergenic_region	U1	ENSCAFG00000025812
6	BICF2P823254	13932909	G	A	0.263158	0.0023064	intergenic_region	SDK1	ENSCAFG00000016192
22	BICF2P1116504	27683301	A	G	0.109649	0.00231019	intergenic_region	UNC5D	ENSCAFG00000026806
7	BICF2P2831	31860257	A	G	0.283186	0.00231167	intron_variant	U12	ENSCAFG00000015625
5	BICF2S23059016	80338819	G	A	0.197368	0.00231421	intron_variant	CARD11	ENSCAFG00000020283
5	BICF2S23059190	80343008	G	A	0.197368	0.00231421	upstream_gene_variant	KLF12	ENSCAFG00000020283
13	BICF2P946252	59130747	G	A	0.429204	0.00232243	intergenic_region	GPR26	ENSCAFG00000024836
11	BICF2P596766	52761808	A	G	0.0745614	0.00232614	downstream_gene_variant	RNF38	ENSCAFG00000002315
3	BICF2P457992	47778623	A	G	0.267544	0.00232858	intergenic_region	ST8SIA2	ENSCAFG00000011198
26	BICF2S22950631	40382137	C	A	0.0833333	0.00233149	0	0	0
28	BICF2P837467	32748835	A	T	0.179825	0.00235197	intergenic_region	BUB3	ENSCAFG00000012700
36	BICF2P1049609	9550395	A	G	0.0877193	0.00236979	intergenic_region	U6	ENSCAFG00000021336
29	BICF2S2338173	11763541	G	C	0.0657895	0.0023904	intron_variant	CLVS1	ENSCAFG00000007190
24	BICF2P462780	4257380	A	C	0.0921053	0.00241916	intergenic_region	SLC24A3	ENSCAFG00000005373
10	BICF2P395862	25210626	A	G	0.0921053	0.00243194	intergenic_region	GRAP2	ENSCAFG00000001296
20	BICF2G630229026	8756234	A	G	0.285088	0.00243401	intergenic_region	SETD5	ENSCAFG00000005486
20	BICF2S23211605	17548274	A	G	0.223684	0.0024386	intergenic_region	PGK1	ENSCAFG00000006312
35	BICF2G630767977	6754942	T	A	0.162281	0.00245589	intergenic_region	LY86	ENSCAFG00000009516
35	BICF2P360254	25084900	G	A	0.298246	0.0024776	intergenic_region	OR2B6	ENSCAFG00000011444
12	BICF2S23256944	31314349	A	G	0.210526	0.00248092	intergenic_region	BAI3	ENSCAFG00000002522
10	BICF2P400792	56421983	C	A	0.105263	0.0024983	intron_variant	SMEK2	ENSCAFG00000002860
12	TIGRP2P157274_rs8532080	14041541	A	G	0.214912	0.0025176	intergenic_region	RUNX2	ENSCAFG00000002008
1	BICF2S2327088	56265286	G	A	0.210526	0.00253073	intergenic_region	7SK	ENSCAFG00000022342
7	BICF2P575354	28606142	G	A	0.153509	0.00253845	intron_variant	KIFAP3	ENSCAFG00000015067
11	BICF2S2449908	21229344	A	C	0.127193	0.00254696	intergenic_region	AFF4	ENSCAFG00000000930
1	TIGRP2P17893_rs9237063	27303405	G	A	0.122807	0.00254746	intergenic_region	U6	ENSCAFG00000022423
1	BICF2S22946614	99010579	G	A	0.359649	0.002556	intron_variant	CENPP	ENSCAFG00000024350
1	BICF2P1032579	69289557	G	A	0.355263	0.00255887	intergenic_region	U4	ENSCAFG00000027804
25	BICF2G630102532	38288625	A	G	0.175439	0.00256229	intergenic_region	DOCK10	ENSCAFG00000010292
3	BICF2P1110909	12601092	A	C	0.345133	0.00256748	intron_variant	LIX1	ENSCAFG00000007759
25	BICF2G630102896	38768801	A	G	0.0758929	0.00257609	intron_variant	NYAP2	ENSCAFG00000010328
8	TIGRP2P107296_rs8757875	13187215	G	A	0.302632	0.00257677	intergenic_region	SPTSSA	ENSCAFG00000013187
36	BICF2P488631	15897804	C	A	0.0438596	0.00259207	intron_variant	METTL8	ENSCAFG00000012636
10	BICF2G630479661	27382951	G	A	0.175439	0.00260104	intron_variant	IL2RB	ENSCAFG00000001511
1	BICF2P647658	16941990	A	G	0.109649	0.00261235	intron_variant	RAX	ENSCAFG00000000098
33	BICF2G63078850	24296035	A	G	0.162281	0.00261694	intergenic_region	GTF2E1	ENSCAFG00000011306
23	BICF2P349247	13006583	A	G	0.267544	0.0026328	intron_variant	OSBPL10	ENSCAFG00000005411
1	BICF2P1084765	81428288	C	A	0.0526316	0.00263769	upstream_gene_variant	VPS13A	ENSCAFG00000001617
15	BICF2G630435112	29577005	A	G	0.333333	0.00264717	intergenic_region	TMTC3	ENSCAFG00000006060
15	BICF2G630435109	29579462	A	G	0.333333	0.00264717	intergenic_region	TMTC3	ENSCAFG00000006060
12	BICF2P691577	19986245	A	G	0.346491	0.00265131	intergenic_region	MCM3	ENSCAFG00000002196
27	TIGRP2P355907_rs9184449	41232447	A	G	0.25	0.00265271	downstream_gene_variant	PAQR8	ENSCAFG00000030336
7	BICF2P998418	16794610	A	G	0.464912	0.00265304	intergenic_region	NMNAT2	ENSCAFG00000013252
30	BICF2G630412097	5160352	A	G	0.128319	0.00266015	intergenic_region	SMG7	ENSCAFG00000000808
32	BICF2G630600182	8525784	A	G	0.223684	0.00267033	intron_variant	WDFY3	ENSCAFG00000009247
30	BICF2G630395044	41574889	A	G	0.0486726	0.0026819	0	0	0
16	BICF2P109484	42834893	A	C	0.0570175	0.00269518	intergenic_region	U6	ENSCAFG00000028501
39	BICF2S23630741	118963711	G	A	0.115044	0.00269819	0	0	0
38	BICF2P1179733	9990498	G	A	0.126168	0.00270305	intergenic_region	KCTD3	ENSCAFG00000029859
5	BICF2P558384	79058634	G	A	0.223684	0.00270607	intergenic_region	ZFHX3	ENSCAFG00000020243
11	BICF2S2317580	74201157	A	G	0.0438596	0.00271295	intergenic_region	RAB14	ENSCAFG00000003629
30	BICF2G630412081	5179331	A	G	0.127193	0.00273564	intergenic_region	PSMD7	ENSCAFG00000000808
14	BICF2P872971	62667661	C	A	0.0701754	0.00274936	0	0	0
4	BICF2S23623842	9699631	A	C	0.315789	0.00275344	intergenic_region	TAF5L	ENSCAFG00000012124
15	BICF2G630431401	45924353	G	A	0.320175	0.00275774	intergenic_region	EDNRA	ENSCAFG00000007768
5	BICF2G630237944	76745647	A	G	0.280702	0.00278638	intron_variant	TMEM184C	ENSCAFG00000020167
10	BICF2S2444832	44166499	G	A	0.127193	0.00279179	upstream_gene_variant	INPP4A	ENSCAFG00000002344
30	BICF2G630412317	4712136	A	G	0.122807	0.00279331	intergenic_region	ABCB10	ENSCAFG00000004067
30	BICF2G630412260	4773035	C	A	0.122807	0.00279331	intergenic_region	SMAD3	ENSCAFG00000004067
30	BICF2S2371624	31084898	A	C	0.0833333	0.00280375	intergenic_region	SMAD6	ENSCAFG00000017332
14	BICF2S23743409	23131512	A	G	0.131579	0.00281832	intron_variant	COL28A1	ENSCAFG00000029367
12	BICF2P204497	47102894	C	G	0.280702	0.00282687	intron_variant	ORC3	ENSCAFG00000003080
38	BICF2G63070214	20706637	G	A	0.0482456	0.00283514	downstream_gene_variant	ATF6	ENSCAFG00000013068
4	BICF2S23748791	55188253	A	G	0.491228	0.0028425	intergenic_region	U6	ENSCAFG00000029899
1	BICF2P919322	121234465	A	G	0.394737	0.00284622	intron_variant	ZNF536	ENSCAFG00000007601
2	BICF2S2321531	33426351	C	A	0.324561	0.00285775	intergenic_region	HAND1	ENSCAFG00000016282
22	BICF2S23115668	35973244	A	T	0.135965	0.0028587	intergenic_region	NALCN	ENSCAFG00000005271
22	BICF2G630334720	50784226	G	A	0.451754	0.00286139	intergenic_region	SNORA72	ENSCAFG00000025965
12	BICF2S23627250	75032452	G	A	0.263158	0.00286501	0	0	0
4	BICF2S22922172	57508584	A	G	0.311404	0.00288344	missense_variant	GLRA1	ENSCAFG00000017827
9	BICF2P1157410	49681685	G	A	0.144737	0.00288662	upstream_gene_variant	WDR87	ENSCAFG00000023097
20	BICF2S23419039	36226526	A	G	0.0526316	0.002902	intron_variant	CACNA1D	ENSCAFG00000008525
37	TIGRP2P423047_rs8390260	6526544	G	C	0.213636	0.00291341	intergenic_region	PGAP1	ENSCAFG00000010742
36	BICF2G630755868	31502904	G	A	0.131579	0.00292048	0	0	0
22	BICF2S23044530	44909909	A	G	0.135965	0.00292362	intergenic_region	TIMM8B	ENSCAFG00000005319
1	BICF2P1193298	114953108	G	A	0.289474	0.00292665	intergenic_region	EYA3	ENSCAFG00000028538
39	BICF2G630543173	1146150	C	A	0.0972222	0.0029319	0	0	0
8	BICF2S23216981	74893036	G	A	0.153509	0.00293577	0	0	0
6	BICF2G630582828	46451659	G	A	0.140351	0.00293895	intergenic_region	5S_rRNA	ENSCAFG00000026081
7	BICF2G630553639	19185817	A	G	0.0833333	0.00295932	intron_variant	HMCN1	ENSCAFG00000013655
10	BICF2P5886	39020983	A	G	0.214912	0.00296119	intergenic_region	POU3F3	ENSCAFG00000003463
5	BICF2P1224761	21023580	G	A	0.0833333	0.00296589	intergenic_region	IL18	ENSCAFG00000030180
2	BICF2P1380694	72264912	A	G	0.114035	0.00297362	intergenic_region	PTAFR	ENSCAFG00000011895
21	BICF2P1387180	34267787	A	G	0.254386	0.00297531	intergenic_region	GALNT18	ENSCAFG00000007678
1	BICF2G630709810	10901555	A	G	0.285088	0.00297616	intergenic_region	CDH19	ENSCAFG00000000048
7	BICF2S22954813	32829736	A	G	0.0701754	0.00298343	intergenic_region	RGS7	ENSCAFG00000015679
26	BICF2G630193578	40528837	A	G	0.267544	0.0029856	0	0	0
27	TIGRP2P355396_rs8865600	39445306	G	A	0.336283	0.00298904	intron_variant	NTF3	ENSCAFG00000015278
30	BICF2S22946204	29395805	C	A	0.272321	0.0029998	intron_variant	MTFMT	ENSCAFG00000017117
7	BICF2G630563717	64430677	A	G	0.100877	0.00300588	intron_variant	LAMA3	ENSCAFG00000018173
1	BICF2P1242811	117244599	G	A	0.302632	0.00300828	intergenic_region	FFAR2	ENSCAFG00000007027
30	BICF2G630401968	28728859	A	G	0.438596	0.00301643	intron_variant	NMBR	ENSCAFG00000017079
1	BICF2S23716778	33023106	A	G	0.0877193	0.00302106	intergenic_region	mir	ENSCAFG00000000291
12	BICF2P996635	19821060	A	G	0.22807	0.00302204	intergenic_region	cfa	ENSCAFG00000025700
2	BICF2P348359	42903458	A	G	0.122807	0.00302832	intergenic_region	PPAP2A	ENSCAFG00000006838
7	TIGRP2P105183_rs9210413	80822549	A	G	0.219298	0.00303664	intergenic_region	MAPK4	ENSCAFG00000013287
12	BICF2P1408126	13796587	A	G	0.278761	0.00304692	intron_variant	RUNX2	ENSCAFG00000002008
5	BICF2P801215	79109322	G	A	0.221239	0.00305094	intergenic_region	ZFHX3	ENSCAFG00000020243
9	TIGRP2P127178_rs8909269	44107754	C	A	0.0438596	0.00305966	intron_variant	EFCAB5	ENSCAFG00000018972
33	BICF2G63076519	30774124	A	G	0.140351	0.00306265	intron_variant	XXYLT1	ENSCAFG00000013432
4	BICF2P76360	63246450	G	A	0.442982	0.0030682	intergenic_region	U6	ENSCAFG00000021189
23	BICF2P1120160	54919283	A	G	0.258772	0.00308008	0	0	0
28	BICF2G630264141	38331252	G	A	0.221239	0.0030813	intron_variant	MGMT	ENSCAFG00000013263
2	TIGRP2P28409_rs9192262	68408900	C	A	0.429825	0.003095	upstream_gene_variant	RNF19B	ENSCAFG00000010404
20	BICF2P238383	36380372	A	C	0.359649	0.00309556	intron_variant	CACNA1D	ENSCAFG00000008525
11	BICF2G630307319	73829868	G	C	0.175439	0.00310343	intron_variant	FBXW2	ENSCAFG00000003570
22	BICF2P884406	27800153	A	T	0.100877	0.00310691	intron_variant	KLF12	ENSCAFG00000005040
24	BICF2G630508345	16120352	A	G	0.214912	0.00312662	intergenic_region	C20orf196	ENSCAFG00000005993
7	TIGRP2P105180_rs8504730	80813874	C	G	0.283186	0.00313015	intergenic_region	MAPK4	ENSCAFG00000013287
30	BICF2G630412194	4912316	A	C	0.131579	0.00313333	intergenic_region	STXBP5L	ENSCAFG00000000808
30	BICF2G630412168	4963286	A	G	0.131579	0.00313333	intergenic_region	GPCPD1	ENSCAFG00000000808
30	BICF2G630412166	4972941	A	G	0.131579	0.00313333	intergenic_region	SCP2D1	ENSCAFG00000000808
30	BICF2G630412164	4979808	A	G	0.131579	0.00313333	intergenic_region	ENTHD1	ENSCAFG00000000808
30	BICF2G630412154	5004166	A	G	0.131579	0.00313333	intergenic_region	THUMPD3	ENSCAFG00000000808
30	BICF2G630412070	5198929	A	G	0.131579	0.00313333	intergenic_region	C3orf30	ENSCAFG00000000808
30	BICF2G630412068	5215053	G	C	0.131579	0.00313333	intergenic_region	U6	ENSCAFG00000000808
11	BICF2S23248430	30064091	C	A	0.175439	0.00313782	intergenic_region	U6	ENSCAFG00000027693
20	BICF2G630445097	60733663	G	A	0.403509	0.00313871	0	0	0
33	BICF2G63079601	22805757	A	G	0.114035	0.00315395	intergenic_region	IGSF11	ENSCAFG00000010879
27	BICF2P491441	39434491	A	G	0.285088	0.00315752	intron_variant	NTF3	ENSCAFG00000015278
38	BICF2G63069639	21192923	A	T	0.0701754	0.00316158	intron_variant	SDHC	ENSCAFG00000012992
4	BICF2P434244	53605979	A	G	0.412281	0.00316326	intron_variant	SGCD	ENSCAFG00000017592
27	BICF2G630153531	43536319	G	A	0.0570175	0.00318301	intron_variant	ERC1	ENSCAFG00000015874
16	BICF2G630815770	51165841	A	G	0.0964912	0.00321077	intergenic_region	DNMT1	ENSCAFG00000031456
5	BICF2P482369	80416250	A	G	0.175439	0.00321776	intron_variant	SNTB2	ENSCAFG00000020288
2	BICF2P1055079	42016199	G	A	0.197368	0.00322073	intron_variant	JAKMIP2	ENSCAFG00000006634
24	BICF2S23643414	12778792	A	G	0.0614035	0.0032214	intron_variant	PLCB4	ENSCAFG00000005760
20	BICF2P691882	17625622	A	G	0.210526	0.00322585	intergenic_region	U6	ENSCAFG00000006327
30	BICF2G630412287	4744188	A	G	0.140351	0.0032351	intergenic_region	U6	ENSCAFG00000004067
30	BICF2G630412279	4750342	G	A	0.140351	0.0032351	intergenic_region	U6	ENSCAFG00000004067
1	G101f11S291	118422853	A	G	0.118421	0.00325663	3_prime_UTR_variant	KCTD15	ENSCAFG00000007358
12	BICF2P1056626	52291933	C	A	0.311404	0.00326195	intron_variant	EPHA7	ENSCAFG00000003332
24	BICF2S23517445	32406434	T	A	0.0438596	0.00326716	intron_variant	STK4	ENSCAFG00000009615
10	BICF2S2315987	17242209	A	G	0.162281	0.00326752	downstream_gene_variant	IL17REL	ENSCAFG00000000706
35	BICF2P906653	20140208	A	G	0.0701754	0.00327562	intergenic_region	SOX4	ENSCAFG00000024883
20	BICF2P401682	13150891	A	G	0.0840708	0.00328001	intron_variant	SUMF1	ENSCAFG00000005954
22	BICF2P91904	36949196	A	C	0.149123	0.00330038	intergenic_region	SLITRK1	ENSCAFG00000023840
1	TIGRP2P3696_rs9057510	56534759	A	G	0.320175	0.00331506	intergenic_region	THBS2	ENSCAFG00000000874
24	BICF2G630500550	30055393	G	A	0.307018	0.00331707	intron_variant	PTPRT	ENSCAFG00000009280
7	BICF2S23022863	16870596	A	T	0.114035	0.00331804	intron_variant	SMG7	ENSCAFG00000013276
25	BICF2P1434072	21567953	A	C	0.0575221	0.00331929	intergenic_region	U6	ENSCAFG00000020835
7	BICF2G630563962	64565885	C	G	0.114035	0.00332567	intron_variant	LAMA3	ENSCAFG00000018173
9	BICF2G630835400	35825603	A	G	0.463636	0.00334184	intron_variant	BCAS3	ENSCAFG00000017748
3	BICF2G630704126	21230171	G	A	0.0921053	0.00334487	intergenic_region	RASA1	ENSCAFG00000008410
15	BICF2P956597	58638583	T	A	0.149123	0.00334495	intron_variant	FSTL5	ENSCAFG00000008759
22	BICF2G630319437	16927596	A	G	0.328947	0.00335645	intergenic_region	UBE2E2	ENSCAFG00000004924
8	BICF2G630414395	60974729	A	G	0.0921053	0.00335684	intron_variant	EFCAB11	ENSCAFG00000031111
12	BICF2P8621	51637104	G	A	0.157895	0.00335747	intergenic_region	SNORD112	ENSCAFG00000027816
39	BICF2G63010390	94244306	G	A	0.0964912	0.00335932	0	0	0
7	BICF2P23696	44167108	A	T	0.149123	0.00336958	intergenic_region	SMAD2	ENSCAFG00000017567
26	BICF2P789860	21807947	T	A	0.258772	0.00337417	intron_variant	TTC28	ENSCAFG00000011849
28	TIGRP2P361954_rs8579423	40130484	A	G	0.364035	0.00340106	synonymous_variant	JAKMIP3	ENSCAFG00000028746
4	BICF2P1319901	54100216	G	A	0.315789	0.00340822	intergenic_region	SGCD	ENSCAFG00000017592
34	BICF2S23139733	12077823	A	G	0.241228	0.00343784	intergenic_region	PLEKHG4B	ENSCAFG00000011054
11	BICF2S2294641	65614664	G	A	0.0833333	0.00346112	intergenic_region	CREB5	ENSCAFG00000032331
18	BICF2P1089358	35109167	G	A	0.324561	0.00348188	intron_variant	WT1	ENSCAFG00000007426
12	BICF2P323077	15356861	C	A	0.241228	0.00348921	intron_variant	ASAP1	ENSCAFG00000002078
1	BICF2P197011	73608063	A	G	0.355263	0.00350009	upstream_gene_variant	GOLM1	ENSCAFG00000001350
22	BICF2G630335271	51363526	A	G	0.0701754	0.00350328	intron_variant	ITGBL1	ENSCAFG00000005918
20	BICF2S23722407	14560717	A	C	0.214912	0.00350616	intron_variant	CNTN4	ENSCAFG00000006013
8	BICF2P444276	60971116	A	G	0.100877	0.00350913	intron_variant	EFCAB11	ENSCAFG00000031111
14	BICF2P1248856	41269095	G	A	0.0614035	0.00351494	intergenic_region	U6	ENSCAFG00000027922
13	BICF2G630616510	27094574	A	G	0.109649	0.0035209	intergenic_region	FAM49B	ENSCAFG00000001093
30	BICF2P1304001	29393955	A	G	0.289474	0.0035297	intron_variant	MTFMT	ENSCAFG00000017117
15	BICF2G630436984	26811262	C	A	0.0921053	0.00353149	intron_variant	LRRIQ1	ENSCAFG00000028967
7	BICF2P813827	44115893	A	G	0.210526	0.00353269	intergenic_region	SMAD2	ENSCAFG00000017567
28	BICF2P308497	34905955	A	G	0.307018	0.00354299	intron_variant	EDRF1	ENSCAFG00000012820
19	BICF2P450419	43946665	A	G	0.0614035	0.00355156	intergenic_region	IKZF2	ENSCAFG00000005456
37	BICF2P690665	20229330	G	A	0.25	0.0035675	intergenic_region	ERBB4	ENSCAFG00000023258
3	TIGRP2P42876_rs8565984	44884277	A	G	0.350877	0.00357224	intergenic_region	SNORA31	ENSCAFG00000026734
3	TIGRP2P42879_rs9048996	44899291	A	G	0.350877	0.00357224	intergenic_region	SNORA31	ENSCAFG00000026734
17	BICF2G630221186	12547385	G	A	0.0701754	0.00358444	intergenic_region	FAM49A	ENSCAFG00000003717
36	BICF2G630765822	5993162	G	A	0.201754	0.00358864	intron_variant	RBMS1	ENSCAFG00000009922
17	TIGRP2P234203_rs8881746	53169579	A	G	0.0526316	0.00359407	upstream_gene_variant	VANGL1	ENSCAFG00000009758
3	BICF2S2334492	22752574	A	G	0.221239	0.00361284	intergenic_region	7SK	ENSCAFG00000008427
1	BICF2P1163793	19087338	A	T	0.179825	0.00362108	intron_variant	WDR7	ENSCAFG00000000133
7	BICF2S22942417	64411062	T	A	0.328947	0.00362576	intron_variant	LAMA3	ENSCAFG00000018173
11	BICF2S23258056	26120879	A	G	0.192982	0.00362709	downstream_gene_variant	HSPA9	ENSCAFG00000001293
20	BICF2P735676	16575608	A	G	0.377193	0.00363012	intergenic_region	U6	ENSCAFG00000029305
20	BICF2G630234575	25737305	A	G	0.100877	0.00365099	intron_variant	CHL1	ENSCAFG00000006722
7	BICF2P343645	46492250	A	C	0.219298	0.0036548	intergenic_region	SETBP1	ENSCAFG00000017676
15	BICF2S2368158	28065197	A	G	0.157895	0.00367545	intergenic_region	MGAT4C	ENSCAFG00000005977
26	BICF2P431430	15527039	G	A	0.122807	0.00367804	intron_variant	CCDC60	ENSCAFG00000009962
22	BICF2P398715	60230853	G	A	0.114035	0.00368338	intron_variant	TUBGCP3	ENSCAFG00000006143
32	BICF2S23630460	27603273	G	C	0.0707965	0.00368905	intron_variant	DKK2	ENSCAFG00000011087
15	BICF2S23025123	35987532	A	G	0.298246	0.00369077	intron_variant	ELK3	ENSCAFG00000006454
33	BICF2G63079886	22577144	T	A	0.0701754	0.00369722	intergenic_region	SNORA31	ENSCAFG00000001369
33	BICF2P429479	3703444	G	A	0.114035	0.00370195	intergenic_region	SNORA31	ENSCAFG00000009054
3	BICF2P628739	41780324	A	G	0.122807	0.00371478	intergenic_region	SYNM	ENSCAFG00000010852
11	BICF2P951175	44267162	G	A	0.263158	0.00372206	intergenic_region	RAD51AP2	ENSCAFG00000030992
29	BICF2S23550100	39888510	G	A	0.316964	0.00373145	intergenic_region	IGSF11	ENSCAFG00000031002
14	TIGRP2P193183_rs8698981	45571995	A	C	0.0701754	0.00373726	intron_variant	BBS9	ENSCAFG00000003161
21	BICF2P1081417	24896206	A	G	0.307018	0.00374361	intron_variant	ARHGEF17	ENSCAFG00000005619
13	BICF2P670287	37615946	G	A	0.0964912	0.00375806	downstream_gene_variant	IGF1R	ENSCAFG00000032656
12	BICF2P647688	14483286	G	A	0.114035	0.00376693	intron_variant	RCAN2	ENSCAFG00000002023
12	BICF2P337294	14489095	A	G	0.114035	0.00376693	intron_variant	RCAN2	ENSCAFG00000002023
12	BICF2P1348692	14490898	A	G	0.114035	0.00376693	intron_variant	RCAN2	ENSCAFG00000002023
25	BICF2P1130452	41804380	A	G	0.0921053	0.00376854	missense_variant	5S_rRNA	ENSCAFG00000010553
6	TIGRP2P88762_rs9071430	74307447	G	A	0.254386	0.00377261	intron_variant	NEGR1	ENSCAFG00000020411
16	BICF2P168401	46519034	A	G	0.219298	0.00377948	intron_variant	STOX2	ENSCAFG00000007807
6	BICF2P1049614	24347907	C	G	0.150442	0.00378098	intron_variant	DNAH3	ENSCAFG00000017844
1	BICF2G630708271	5416617	A	G	0.403509	0.00378156	intergenic_region	NETO1	ENSCAFG00000000030
27	BICF2P831735	10693255	A	G	0.20614	0.00378216	intergenic_region	ADAMTS20	ENSCAFG00000009744
16	TIGRP2P217078_rs9041646	46426883	T	A	0.307018	0.00381017	downstream_gene_variant	STOX2	ENSCAFG00000007807
5	BICF2P422007	42455159	A	G	0.0964912	0.00382199	intron_variant	TNFRSF13B	ENSCAFG00000018519
6	TIGRP2P89768_rs9039354	77789143	C	G	0.175439	0.00382276	0	0	0
4	BICF2G630179353	88044251	G	A	0.153509	0.00385074	intergenic_region	ANKH	ENSCAFG00000019108
30	BICF2G630412228	4822884	A	G	0.171053	0.00385121	intergenic_region	PRICKLE1	ENSCAFG00000004067
27	BICF2G630141604	14816023	A	G	0.263158	0.0038633	intron_variant	CPNE8	ENSCAFG00000010406
27	BICF2P337576	39463031	A	G	0.292035	0.00386547	intergenic_region	NTF3	ENSCAFG00000015278
9	BICF2G630475462	60996738	A	G	0.232456	0.00386669	intergenic_region	DAB2IP	ENSCAFG00000020290
2	BICF2P1193849	26569607	C	A	0.359649	0.00388601	intergenic_region	U6	ENSCAFG00000027249
30	BICF2S23118051	38023120	A	G	0.0482456	0.00389007	intron_variant	SCAMP5	ENSCAFG00000017981
11	BICF2G630303387	62329626	A	G	0.153509	0.00391083	intergenic_region	TMEM38B	ENSCAFG00000024981
13	BICF2S23036084	65336625	G	A	0.214912	0.00391585	0	0	0
1	BICF2G630709769	10772352	G	A	0.298246	0.0039183	intergenic_region	ZNF462	ENSCAFG00000000048
24	BICF2P1055342	15967702	G	A	0.219298	0.00392578	intron_variant	C20orf196	ENSCAFG00000005993
17	BICF2G630204930	48757338	A	G	0.131579	0.00393651	intron_variant	DCTN1	ENSCAFG00000008608
1	BICF2G630719010	36820244	G	A	0.210526	0.00394702	intergenic_region	CDH19	ENSCAFG00000000327
35	BICF2P1386327	26386067	A	G	0.0701754	0.00395145	downstream_gene_variant	TRIM26	ENSCAFG00000024753
2	BICF2P926077	78197122	G	A	0.372807	0.00396766	intron_variant	HP1BP3	ENSCAFG00000015005
32	BICF2G630600836	7499397	A	G	0.276316	0.00398533	intergenic_region	U6	ENSCAFG00000020745
2	BICF2P1349517	21476577	G	A	0.276316	0.00398657	intron_variant	FAM171A1	ENSCAFG00000004682
19	TIGRP2P265410_rs8605730	33963104	G	A	0.140351	0.00399367	intergenic_region	DPP10	ENSCAFG00000004970
1	BICF2G630725489	50282462	G	A	0.153509	0.00399508	intergenic_region	PARK2	ENSCAFG00000032456
26	BICF2G630194174	40043280	A	G	0.118421	0.00400067	0	0	0
22	BICF2G630323362	24514870	A	G	0.27193	0.0040255	intron_variant	KLHL1	ENSCAFG00000004969
38	BICF2P110138	14000338	T	A	0.192982	0.00402556	intergenic_region	LYPLAL1	ENSCAFG00000026633
28	BICF2P768331	34484729	A	C	0.179825	0.00403454	intergenic_region	RASEF	ENSCAFG00000012775
11	BICF2P1173378	5848248	A	G	0.307692	0.00404398	intron_variant	COMMD10	ENSCAFG00000000197
24	BICF2G630500558	30052376	G	A	0.315789	0.00404947	intron_variant	PTPRT	ENSCAFG00000009280
1	BICF2S23315198	76215328	A	C	0.328947	0.00405332	intergenic_region	FRMD3	ENSCAFG00000001446
32	BICF2G630601237	7199267	C	A	0.0614035	0.0040569	intron_variant	HPSE	ENSCAFG00000009094
32	BICF2G630600345	8200320	C	A	0.442478	0.00406831	intergenic_region	U6	ENSCAFG00000020745
5	BICF2P7498	59969674	A	G	0.464912	0.0040685	intron_variant	KCNAB2	ENSCAFG00000019524
2	BICF2S2441496	47810468	C	G	0.0482456	0.00407211	intergenic_region	SMIM15	ENSCAFG00000007166
21	BICF2P530813	43317811	A	G	0.0614035	0.00411445	intron_variant	NELL1	ENSCAFG00000009933
18	BICF2S23748222	56716381	G	A	0.0482456	0.00413159	0	0	0
15	BICF2S23245981	43537614	A	G	0.140351	0.00413164	intergenic_region	HHIP	ENSCAFG00000007557
12	BICF2P512883	14518879	G	A	0.109649	0.00413694	intron_variant	RCAN2	ENSCAFG00000002023
3	BICF2S23659169	32898928	A	C	0.232456	0.00414936	intergenic_region	OCA2	ENSCAFG00000009908
27	BICF2G630143565	16209713	C	A	0.192982	0.00415226	intron_variant	DNM1L	ENSCAFG00000010528
37	BICF2P111253	21520946	A	G	0.20614	0.0041656	intron_variant	GABRG3	ENSCAFG00000032634
31	BICF2G630736296	22657226	A	C	0.0973451	0.00416993	intergenic_region	U3	ENSCAFG00000026125
33	BICF2S23736140	24214687	G	A	0.184211	0.00417658	intergenic_region	GTF2E1	ENSCAFG00000011306
21	BICF2S23514069	22973360	A	G	0.0482456	0.00417873	intron_variant	MAP6	ENSCAFG00000005381
31	BICF2P128812	35666181	G	A	0.473684	0.00419557	intergenic_region	U8	ENSCAFG00000026415
7	BICF2P220019	28410131	A	G	0.197368	0.00420747	intergenic_region	BACE2	ENSCAFG00000015015
13	BICF2P637640	59134406	G	A	0.425439	0.00421057	downstream_gene_variant	METTL11B	ENSCAFG00000002857
13	BICF2G630605344	11695899	C	A	0.122807	0.00422427	intergenic_region	BCL11A	ENSCAFG00000000749
10	BICF2P1443299	59225274	G	A	0.359649	0.00422739	intergenic_region	FANCL	ENSCAFG00000002940
2	BICF2S23612075	43908335	C	A	0.285088	0.0042287	intergenic_region	MAP3K1	ENSCAFG00000006911
14	BICF2G630525775	33775831	A	G	0.342105	0.00423996	intergenic_region	TWISTNB	ENSCAFG00000002508
5	BICF2P735711	56051983	C	G	0.132743	0.00424318	intron_variant	ZYG11A	ENSCAFG00000019206
14	TIGRP2P192345_rs8673179	41574751	A	G	0.0789474	0.00424655	intron_variant	CREB5	ENSCAFG00000003005
13	BICF2G630613004	22959881	A	G	0.346491	0.00425122	intergenic_region	MTSS1	ENSCAFG00000001050
15	BICF2P507304	43424564	A	C	0.45614	0.00425327	intergenic_region	GYPA	ENSCAFG00000031944
32	BICF2G630591182	24430653	G	A	0.0482456	0.00427136	intron_variant	BDH2	ENSCAFG00000010813
25	BICF2P737497	43151822	A	G	0.267544	0.00428097	intron_variant	ARMC9	ENSCAFG00000010979
30	BICF2G630412207	4878539	G	A	0.135965	0.00428365	intergenic_region	ZNF572	ENSCAFG00000004067
9	BICF2P1360458	17676121	A	G	0.0526316	0.00428425	intergenic_region	HHIP	ENSCAFG00000031850
17	BICF2P412047	38165747	A	G	0.256637	0.004285	intergenic_region	FOXI3	ENSCAFG00000031026
2	BICF2S23615195	12272244	G	A	0.0614035	0.0042863	intergenic_region	NEBL	ENSCAFG00000004130
15	BICF2G630436363	27853887	A	G	0.298246	0.00429138	intergenic_region	MGAT4C	ENSCAFG00000005977
28	TIGRP2P359524_rs8514571	30834524	A	G	0.192982	0.00430119	downstream_gene_variant	WDR11	ENSCAFG00000012327
35	BICF2P321069	19535793	G	A	0.0789474	0.0043014	intron_variant	CDKAL1	ENSCAFG00000010226
13	TIGRP2P180302_rs9041352	53489248	C	A	0.0833333	0.00430635	upstream_gene_variant	U6	ENSCAFG00000020804
11	BICF2S2378221	9911530	A	G	0.285088	0.00430642	intergenic_region	PRR16	ENSCAFG00000029994
12	BICF2P262383	37356426	A	G	0.109649	0.00433038	intergenic_region	U6	ENSCAFG00000030260
22	BICF2G630317878	13765850	A	G	0.140351	0.00433694	intergenic_region	U6	ENSCAFG00000027105
18	BICF2G630691126	48240207	G	A	0.27193	0.00433996	intergenic_region	ANO1	ENSCAFG00000010664
28	BICF2G630271317	22187260	A	C	0.298246	0.00434095	intergenic_region	RBM20	ENSCAFG00000010785
10	BICF2P282379	68141665	A	G	0.105263	0.00434197	synonymous_variant	NFU1	ENSCAFG00000003305
13	BICF2S24415460	53511568	A	C	0.114035	0.00435436	intron_variant	LPHN3	ENSCAFG00000002364
22	BICF2S22938650	24649509	G	A	0.451456	0.00436751	intergenic_region	MYO6	ENSCAFG00000004977
12	BICF2P333911	41813050	G	A	0.210526	0.00437713	intergenic_region	PCDH17	ENSCAFG00000032044
28	BICF2S23744476	4592821	G	A	0.192982	0.00437868	intron_variant	KIF20B	ENSCAFG00000007178
17	BICF2P12923	65114260	G	A	0.476636	0.00438522	0	0	0
1	TIGRP2P18562_rs9006844	29131783	A	C	0.135965	0.00439793	intron_variant	MAP3K5	ENSCAFG00000000251
13	BICF2S2375293	48843272	G	A	0.0526316	0.0044113	intron_variant	HOPX	ENSCAFG00000031330
5	BICF2P322252	7574500	G	A	0.394737	0.0044122	intergenic_region	U6	ENSCAFG00000032431
6	BICF2P748460	19681602	A	G	0.376106	0.00442325	intergenic_region	KIRREL3	ENSCAFG00000029318
13	BICF2G630749974	61469281	C	A	0.210526	0.00442605	intergenic_region	U4	ENSCAFG00000002956
11	BICF2S23115728	40758228	G	A	0.175439	0.00442948	intergenic_region	IFNB1	ENSCAFG00000001653
37	BICF2P980615	23958388	C	A	0.144737	0.0044304	intergenic_region	TNP1	ENSCAFG00000014492
10	BICF2G630666821	16946158	A	G	0.276316	0.00445162	intron_variant	DENND6B	ENSCAFG00000000629
7	BICF2S23158279	15736499	G	A	0.403509	0.0044528	intron_variant	GLUL	ENSCAFG00000013102
6	BICF2P1002568	74515773	G	A	0.0701754	0.00445872	intron_variant	NEGR1	ENSCAFG00000020411
7	BICF2P432448	44254870	G	A	0.122807	0.00448234	splice_region_variant&intron_variant	SKOR2	ENSCAFG00000029670
13	BICF2P1337083	40193256	A	G	0.258772	0.00448351	intergenic_region	GRXCR1	ENSCAFG00000024975
7	BICF2P1027801	44271462	A	G	0.118421	0.00448921	intron_variant	SKOR2	ENSCAFG00000029670
37	TIGRP2P419816_rs9156313	22343439	C	A	0.27193	0.00449321	intergenic_region	ABCA12	ENSCAFG00000014278
3	BICF2S23144494	44929188	G	A	0.22807	0.0045014	upstream_gene_variant	SNORA31	ENSCAFG00000027777
12	BICF2P1140086	53706070	A	G	0.179825	0.00450676	intergenic_region	U6	ENSCAFG00000032028
17	BICF2S23756608	30186184	C	A	0.162281	0.00450878	synonymous_variant	RMDN2	ENSCAFG00000006160
28	BICF2S23618939	41620455	G	A	0.157895	0.00451064	0	0	0
1	BICF2P238853	105798750	A	G	0.122807	0.00451577	missense_variant	LTBP1	ENSCAFG00000002874
5	BICF2S23249465	15877137	A	C	0.234513	0.00453112	intergenic_region	ATIC	ENSCAFG00000029861
7	BICF2S23341942	15951804	G	A	0.0570175	0.00454502	intergenic_region	RGSL1	ENSCAFG00000013114
17	BICF2P76807	26048806	A	G	0.324561	0.00454511	intergenic_region	TTC27	ENSCAFG00000005816
26	BICF2G630801849	20355958	A	G	0.254386	0.00455741	intergenic_region	MIAT_exon5_3	ENSCAFG00000029159
30	BICF2G630404471	26208997	A	G	0.135965	0.00458487	intergenic_region	RORA	ENSCAFG00000016700
6	BICF2S2416720	65678391	G	A	0.0833333	0.00458665	intron_variant	LPHN2	ENSCAFG00000020330
30	BICF2G630409312	18441236	A	G	0.464912	0.00459787	intergenic_region	ONECUT1	ENSCAFG00000015867
37	BICF2P172264	20334343	A	G	0.442478	0.00459975	intergenic_region	ERBB4	ENSCAFG00000023258
6	BICF2G630582765	46529263	A	G	0.118421	0.00461822	intergenic_region	5S_rRNA	ENSCAFG00000026081
14	TIGRP2P191747_rs8909503	38971065	G	A	0.289474	0.00462494	intergenic_region	U6	ENSCAFG00000022108
35	BICF2P1380333	5131064	A	G	0.0701754	0.00463986	intergenic_region	RPP40	ENSCAFG00000009435
33	BICF2S23011229	28500737	A	G	0.254386	0.00464432	downstream_gene_variant	OSBPL11	ENSCAFG00000012701
20	BICF2P18256	16922492	A	G	0.192982	0.00464446	intron_variant	CHL1	ENSCAFG00000006248
9	BICF2S23351166	63915400	A	G	0.127193	0.00466721	0	0	0
9	BICF2P330608	47747184	A	G	0.210526	0.00467944	intergenic_region	ATP2A3	ENSCAFG00000013971
17	BICF2P1354878	44454753	A	G	0.394737	0.00468306	intron_variant	CTNNA2	ENSCAFG00000008115
16	BICF2P535255	43396028	A	G	0.114035	0.00470243	intergenic_region	U6atac	ENSCAFG00000026761
11	BICF2P964147	33651331	G	A	0.0789474	0.00470621	intergenic_region	LURAP1L	ENSCAFG00000032608
3	BICF2P263449	90588369	A	G	0.22807	0.00471493	intergenic_region	MPDZ	ENSCAFG00000016642
1	BICF2P1107	17551203	A	G	0.0570175	0.00472487	intron_variant	ALPK2	ENSCAFG00000000107
5	BICF2P743460	17590740	A	C	0.349558	0.00472907	intergenic_region	APOA1	ENSCAFG00000013320
37	BICF2S22940155	10505749	A	G	0.131579	0.00473783	intron_variant	CADM1	ENSCAFG00000031024
17	BICF2G630211778	33534845	A	G	0.350877	0.00474371	intergenic_region	PKDCC	ENSCAFG00000006477
17	BICF2G630211767	33554644	C	A	0.350877	0.00474371	intergenic_region	PKDCC	ENSCAFG00000006477
22	BICF2P850247	43516850	T	A	0.118421	0.00475871	intergenic_region	U6	ENSCAFG00000022318
6	BICF2P205612	23549300	C	A	0.100877	0.00476634	intron_variant	C16orf52	ENSCAFG00000017749
27	BICF2S23152419	39428263	G	A	0.368421	0.00477297	intron_variant	NTF3	ENSCAFG00000015278
12	BICF2S2325792	31352429	A	G	0.263158	0.00477991	intergenic_region	BAI3	ENSCAFG00000002522
14	BICF2P101065	20020210	A	G	0.197368	0.00479662	intron_variant	CASD1	ENSCAFG00000002093
2	TIGRP2P27812_rs9129749	66620012	A	G	0.298246	0.00480683	intergenic_region	N4BP1	ENSCAFG00000010010
22	BICF2P1382992	60227160	A	G	0.114035	0.00480697	intron_variant	TUBGCP3	ENSCAFG00000006143
29	BICF2P558497	20256637	G	A	0.0833333	0.00480977	intron_variant	EYA1	ENSCAFG00000007894
13	BICF2P408008	40312204	A	G	0.258772	0.00481146	intergenic_region	GRXCR1	ENSCAFG00000024975
5	BICF2P660389	6585039	A	G	0.131579	0.00481655	intergenic_region	U6	ENSCAFG00000032431
33	BICF2G63079044	24012954	C	A	0.371681	0.0048191	intergenic_region	5S_rRNA	ENSCAFG00000026992
6	BICF2P1087067	78610092	A	G	0.0833333	0.00483283	0	0	0
14	BICF2S2309682	26627034	G	A	0.100877	0.00483415	intron_variant	THSD7A	ENSCAFG00000002280
4	BICF2P959112	57417970	G	A	0.149123	0.00484021	intergenic_region	NMUR2	ENSCAFG00000017813
22	BICF2G630323742	25031668	G	A	0.149123	0.00485248	intergenic_region	KIRREL3	ENSCAFG00000004977
6	BICF2S23260000	40233163	G	A	0.131579	0.00486267	downstream_gene_variant	NDUFB4	ENSCAFG00000019687
13	BICF2P1228178	50170856	A	G	0.157895	0.00487465	intergenic_region	GLRA1	ENSCAFG00000002336
18	BICF2S22955834	48795495	A	C	0.100877	0.00488091	intergenic_region	CCND1	ENSCAFG00000010700
14	BICF2P1374705	33832919	A	C	0.486842	0.00489335	intergenic_region	TWISTNB	ENSCAFG00000002508
10	BICF2S23314483	40069982	G	A	0.495614	0.00492103	intergenic_region	TMEM182	ENSCAFG00000026741
14	BICF2P916624	41653565	A	C	0.0833333	0.00493905	intron_variant	CREB5	ENSCAFG00000003005
2	BICF2S22937013	11265793	G	A	0.243363	0.0049439	intron_variant	DNAJC1	ENSCAFG00000004152
17	BICF2G630215333	27516283	A	G	0.131579	0.00494504	intergenic_region	CRIM1	ENSCAFG00000005880
34	BICF2G630460884	27209241	G	A	0.192982	0.00494579	missense_variant	NMD3	ENSCAFG00000014352
20	BICF2P1144936	19835285	G	A	0.0745614	0.00495405	intergenic_region	RYBP	ENSCAFG00000006441
8	TIGRP2P119209_rs8740148	67355628	A	G	0.0526316	0.00496441	intergenic_region	EIF4E3	ENSCAFG00000026793
1	TIGRP2P7539_rs9074096	75012578	G	A	0.149123	0.00496592	intergenic_region	NTRK2	ENSCAFG00000001380
14	BICF2G630517130	3564921	A	G	0.0307018	0.00497599	intron_variant	EXOC4	ENSCAFG00000001308
4	BICF2P76357	63250056	G	A	0.460526	0.00497769	intergenic_region	U6	ENSCAFG00000021189
14	BICF2S22955818	57734310	C	G	0.109649	0.00499712	intergenic_region	U2	ENSCAFG00000028243
6	BICF2S22941570	31508401	T	A	0.254386	0.00500056	upstream_gene_variant	SOCS1	ENSCAFG00000018916
30	BICF2G630409391	18373646	A	T	0.464286	0.00500136	intergenic_region	FAM214A	ENSCAFG00000015862
11	BICF2S23912554	40752480	A	G	0.188596	0.00501827	intergenic_region	IFNB1	ENSCAFG00000001653
6	BICF2G630579427	49819918	G	A	0.342105	0.00503076	upstream_gene_variant	LRRC39	ENSCAFG00000020018
13	BICF2P1096622	50131607	G	A	0.135965	0.00503217	intergenic_region	ONECUT1	ENSCAFG00000002336
4	BICF2S23121835	91229554	A	G	0.0877193	0.00503293	0	0	0
38	BICF2G63069862	20984180	A	G	0.0833333	0.0050332	intron_variant	ISL1	ENSCAFG00000013035
26	BICF2P1021086	35275527	A	G	0.175439	0.00503398	intergenic_region	PCDH15	ENSCAFG00000015538
2	BICF2P266917	38130649	A	G	0.241228	0.00503824	intron_variant	NR3C1	ENSCAFG00000006293
24	BICF2G630510209	13836172	A	G	0.416667	0.00504538	intergenic_region	PLCB1	ENSCAFG00000005856
14	BICF2P1428564	63641573	G	A	0.131579	0.00504633	0	0	0
31	TIGRP2P375593_rs8774939	10874177	G	A	0.336283	0.00504733	intergenic_region	TMX4	ENSCAFG00000007994
20	BICF2G630227729	4055624	A	C	0.114035	0.00505012	intergenic_region	BEX4	ENSCAFG00000004411
38	BICF2G63067389	25380783	A	G	0.20614	0.00505525	0	0	0
24	BICF2P1331399	21427874	A	G	0.238739	0.00506474	downstream_gene_variant	XKR7	ENSCAFG00000007118
6	TIGRP2P88896_rs8726223	75905175	A	C	0.179825	0.00506747	intron_variant	LRRC7	ENSCAFG00000029530
12	BICF2P881569	14472558	A	G	0.172566	0.00507224	intron_variant	RCAN2	ENSCAFG00000002023
5	BICF2S2415626	80438846	A	G	0.0526316	0.00507443	intron_variant	SNTB2	ENSCAFG00000020288
35	BICF2G630768560	7189536	G	A	0.377193	0.00507707	intron_variant	RREB1	ENSCAFG00000009527
30	BICF2S22957529	29742679	G	A	0.219298	0.00508014	downstream_gene_variant	IGDCC4	ENSCAFG00000017160
27	BICF2P1189354	41105336	A	G	0.0394737	0.00508736	upstream_gene_variant	EFCAB4B	ENSCAFG00000015404
13	BICF2P1349338	55754771	G	A	0.451754	0.00509968	intergenic_region	EPHA5	ENSCAFG00000002388
30	BICF2P1400870	17434760	C	G	0.175439	0.00512157	intergenic_region	LYSMD2	ENSCAFG00000015502
37	TIGRP2P423585_rs9023970	8756994	T	A	0.166667	0.00512718	intergenic_region	SATB2	ENSCAFG00000010971
1	BICF2P597923	26323928	G	A	0.324561	0.0051281	intron_variant	EYA4	ENSCAFG00000000196
5	BICF2G630238178	75048923	C	A	0.122807	0.00513302	intergenic_region	CNTNAP4	ENSCAFG00000020059
23	BICF2P80202	16347248	G	A	0.162281	0.0051393	intergenic_region	FTL	ENSCAFG00000005494
22	BICF2P1137479	34419731	A	G	0.399123	0.00515382	intergenic_region	U6	ENSCAFG00000026008
38	BICF2P749658	16318847	A	G	0.442478	0.005154	intergenic_region	DUSP10	ENSCAFG00000013641
9	BICF2G630830107	24580506	G	A	0.460526	0.00516049	intron_variant	SKAP1	ENSCAFG00000016837
15	BICF2P244321	39760788	A	C	0.131579	0.00516272	intergenic_region	GAS2L3	ENSCAFG00000006883
39	BICF2S244435	9676001	A	G	0.0921053	0.00517939	0	0	0
37	BICF2G630127784	12760123	G	A	0.100877	0.00518228	intergenic_region	ICOS	ENSCAFG00000012880
34	BICF2P367132	26652221	G	A	0.140351	0.0051916	intergenic_region	KPNA4	ENSCAFG00000024856
39	BICF2P91724	125951587	A	G	0.0877193	0.00521409	0	0	0
10	BICF2P864182	65282831	A	G	0.131579	0.00522971	intergenic_region	RPS25	ENSCAFG00000003229
8	BICF2P1082341	45888470	A	C	0.311404	0.00523915	stop_gained	RGS6	ENSCAFG00000016763
11	BICF2P1191626	33708767	A	G	0.0833333	0.00524435	intron_variant	MPDZ	ENSCAFG00000001498
8	BICF2P469442	43558472	A	G	0.20614	0.00526375	intergenic_region	SLC10A1	ENSCAFG00000016597
13	BICF2S2316213	60163980	G	A	0.219298	0.00526543	intron_variant	MOB1B	ENSCAFG00000002926
23	BICF2G630374282	34694093	G	A	0.127193	0.00527485	downstream_gene_variant	ESYT3	ENSCAFG00000007551
29	BICF2S23149047	13882413	C	A	0.210526	0.00527931	intergenic_region	YTHDF3	ENSCAFG00000007215
6	BICF2G630576528	52938469	A	G	0.157895	0.00528357	intron_variant	PTBP2	ENSCAFG00000020080
7	BICF2P71327	78614050	C	G	0.285088	0.00528656	downstream_gene_variant	MBD1	ENSCAFG00000018928
10	BICF2P1349687	63170807	G	A	0.109649	0.00529585	intron_variant	WDPCP	ENSCAFG00000003119
15	BICF2P369098	25558072	G	A	0.236842	0.00529751	intergenic_region	U6	ENSCAFG00000027493
9	BICF2S23432055	52463786	G	A	0.337719	0.00530211	intron_variant	RAPGEF1	ENSCAFG00000019902
8	BICF2P406404	33669973	A	C	0.232456	0.00530373	intron_variant	ARID4A	ENSCAFG00000023936
16	BICF2P1177601	30498802	C	G	0.241228	0.00531266	intergenic_region	U6	ENSCAFG00000027184
34	TIGRP2P402549_rs8922627	5535176	G	A	0.0701754	0.00531375	intergenic_region	SEMA5A	ENSCAFG00000010102
32	BICF2P567735	11947395	G	A	0.412281	0.00532917	upstream_gene_variant	U6	ENSCAFG00000031022
19	G1065f22S228	40763686	G	A	0.298246	0.00533038	intergenic_region	HNMT	ENSCAFG00000005178
13	BICF2P473110	12956551	G	A	0.183036	0.00534363	intron_variant	CSMD3	ENSCAFG00000000786
18	TIGRP2P245307_rs8940837	27430306	A	G	0.302632	0.00535485	intergenic_region	API5	ENSCAFG00000006761
1	BICF2S23720329	29156678	G	A	0.407895	0.00536603	intron_variant	MAP3K5	ENSCAFG00000000251
35	BICF2G630767565	6363335	A	G	0.154867	0.00537966	intergenic_region	F13A1	ENSCAFG00000009509
5	BICF2P988510	6561550	G	A	0.127193	0.005398	intergenic_region	U6	ENSCAFG00000032431
5	BICF2P988505	6563412	C	A	0.127193	0.005398	intergenic_region	U6	ENSCAFG00000032431
5	BICF2P298458	6568259	C	A	0.127193	0.005398	intergenic_region	U6	ENSCAFG00000032431
21	BICF2S23726499	40742936	A	G	0.140351	0.00540316	synonymous_variant	HPS5	ENSCAFG00000009161
7	G472f41S97	54763570	A	G	0.0614035	0.00542544	upstream_gene_variant	ZNF397	ENSCAFG00000017918
5	BICF2P567309	88120720	A	G	0.0745614	0.00544507	intergenic_region	CDH8	ENSCAFG00000020436
8	BICF2S23241228	18365802	A	G	0.154867	0.00544688	intergenic_region	FBXO33	ENSCAFG00000013926
15	BICF2G630436327	27898649	A	G	0.384956	0.00547116	intergenic_region	MGAT4C	ENSCAFG00000005977
38	BICF2G63067937	24773727	G	A	0.298246	0.00547421	0	0	0
13	BICF2P759958	52083924	G	A	0.377193	0.00548115	intergenic_region	SNORA62	ENSCAFG00000025979
32	BICF2P1143593	31477677	G	A	0.0614035	0.00548378	intergenic_region	U6	ENSCAFG00000025880
31	BICF2P757979	36081536	A	G	0.245614	0.00549186	intergenic_region	RIPK4	ENSCAFG00000030700
25	BICF2P482485	30338012	G	A	0.201754	0.00549265	intergenic_region	TRIM35	ENSCAFG00000008708
3	BICF2P552772	9346034	C	G	0.144737	0.00550239	intergenic_region	U4	ENSCAFG00000027165
39	BICF2S23634909	32044419	A	C	0.0921053	0.00551826	0	0	0
13	BICF2G630616486	27000044	C	A	0.0701754	0.00553187	intron_variant	FAM49B	ENSCAFG00000001093
12	BICF2P727166	13932136	G	A	0.5	0.00553518	intergenic_region	RUNX2	ENSCAFG00000002008
19	BICF2S23314749	24479852	G	A	0.285088	0.00557044	intergenic_region	CLIC5	ENSCAFG00000004632
31	BICF2G630199890	41338585	A	G	0.127193	0.0055712	0	0	0
16	BICF2G630115365	37715279	G	A	0.300885	0.0055731	intron_variant	SGCZ	ENSCAFG00000006792
1	BICF2P1158949	35553725	A	G	0.0526316	0.00557311	downstream_gene_variant	SF3B5	ENSCAFG00000032495
31	BICF2S23658490	10169107	G	A	0.100877	0.00558112	intergenic_region	RHBDD1	ENSCAFG00000007980
22	BICF2P435103	24554142	A	C	0.298246	0.00558276	5_prime_UTR_variant	KLHL1	ENSCAFG00000004969
7	BICF2G63086480	81394944	A	G	0.333333	0.00558643	0	0	0
20	BICF2P940897	35331747	A	G	0.429825	0.00558731	intron_variant	CACNA2D3	ENSCAFG00000008211
25	BICF2S23353913	21956228	A	G	0.403509	0.00560004	intergenic_region	ST8SIA4	ENSCAFG00000007743
25	BICF2P381941	39696307	A	G	0.140351	0.00560776	intergenic_region	IRS1	ENSCAFG00000010397
24	BICF2P1331400	21428243	A	C	0.245614	0.00563451	downstream_gene_variant	XKR7	ENSCAFG00000007118
2	BICF2P1315900	38283592	G	A	0.346491	0.00563795	intergenic_region	NR3C1	ENSCAFG00000006293
8	BICF2S22951928	75141478	A	G	0.482456	0.00564896	0	0	0
3	BICF2P1448320	73141562	A	G	0.153509	0.0056536	intron_variant	WDR19	ENSCAFG00000016105
5	BICF2S23216861	13665979	A	G	0.214912	0.00566083	intron_variant	ARHGEF12	ENSCAFG00000011934
25	BICF2P253782	12185163	G	A	0.201754	0.00566159	upstream_gene_variant	GTF3A	ENSCAFG00000006794
3	TIGRP2P53514_rs8977688	82669887	A	G	0.100877	0.00567395	intergenic_region	5S_rRNA	ENSCAFG00000029510
6	BICF2S2369232	45885564	A	G	0.22807	0.00567457	intergenic_region	5S_rRNA	ENSCAFG00000026081
24	BICF2S23032453	43543131	G	A	0.105263	0.00567458	intergenic_region	NPEPL1	ENSCAFG00000012143
7	BICF2P908613	27032006	C	A	0.0570175	0.0056961	intergenic_region	DNM3	ENSCAFG00000014805
1	BICF2G630708384	6964428	A	G	0.447368	0.00575286	intergenic_region	ENTHD1	ENSCAFG00000000034
12	BICF2S24313073	60338364	A	G	0.109649	0.00576316	intergenic_region	GRIK2	ENSCAFG00000003580
33	BICF2S22937621	29621012	G	A	0.149123	0.00577134	upstream_gene_variant	WDR53	ENSCAFG00000013024
16	BICF2G630849220	20840488	A	G	0.127193	0.00578788	intron_variant	ESYT2	ENSCAFG00000005228
10	BICF2P633946	25192688	A	G	0.105263	0.00582028	intergenic_region	GRAP2	ENSCAFG00000001296
9	BICF2S23450469	58935631	A	G	0.276316	0.00583535	intron_variant	DENND1A	ENSCAFG00000020227
38	BICF2P159001	9993840	A	G	0.118421	0.00586151	intergenic_region	KCTD3	ENSCAFG00000029859
18	BICF2P1315750	26947577	A	G	0.473684	0.00586882	intergenic_region	API5	ENSCAFG00000006761
26	BICF2P740314	18994330	G	A	0.27193	0.00588961	intron_variant	SGSM1	ENSCAFG00000011498
26	BICF2P133629	19012542	G	A	0.27193	0.00588961	intron_variant	SGSM1	ENSCAFG00000011498
6	BICF2P414454	45876941	A	G	0.236842	0.00590219	intergenic_region	5S_rRNA	ENSCAFG00000026081
18	BICF2P216996	31829303	A	C	0.0701754	0.00591097	intergenic_region	PRR5L	ENSCAFG00000006825
8	TIGRP2P111550_rs9082870	33022973	G	A	0.131579	0.00594691	intergenic_region	C14orf105	ENSCAFG00000015253
11	BICF2P1031492	33028837	G	A	0.20614	0.00597942	upstream_gene_variant	COMMD9	ENSCAFG00000013626
1	TIGRP2P11607_rs9045987	89056912	C	G	0.0526316	0.00598401	intergenic_region	SLC35F4	ENSCAFG00000031891
6	BICF2G630584081	34772603	T	A	0.127193	0.0059879	intergenic_region	RBFOX1	ENSCAFG00000019082
10	BICF2P225158	36664946	A	G	0.166667	0.005994	intergenic_region	DERA	ENSCAFG00000026796
6	BICF2G630572168	69206590	C	G	0.184211	0.00600858	upstream_gene_variant	U1	ENSCAFG00000021110
27	BICF2S2356299	30557856	A	C	0.421053	0.00600955	intergenic_region	SLC15A5	ENSCAFG00000012622
30	BICF2P241274	37103380	A	G	0.0570175	0.00602424	intergenic_region	C15orf59	ENSCAFG00000030990
13	TIGRP2P176444_rs8814067	40159269	A	G	0.268182	0.00603122	intergenic_region	GRXCR1	ENSCAFG00000024975
19	BICF2G63049149	30998174	A	G	0.0657895	0.00603368	intron_variant	MARCO	ENSCAFG00000004913
5	TIGRP2P73280_rs8716956	54293460	A	G	0.307018	0.00603868	upstream_gene_variant	DHCR24	ENSCAFG00000018994
7	BICF2G630563180	63791402	A	G	0.289474	0.00604967	intergenic_region	ZNF521	ENSCAFG00000018158
13	BICF2P177257	16956506	A	G	0.307018	0.0060535	intergenic_region	MED30	ENSCAFG00000000826
12	BICF2S2366708	11777717	G	A	0.311404	0.00606003	upstream_gene_variant	SLC22A7	ENSCAFG00000023502
34	BICF2P1130485	11388586	A	G	0.188596	0.00606027	intergenic_region	SLC6A19	ENSCAFG00000025130
11	BICF2S23530197	73117674	G	A	0.0657895	0.00606213	intergenic_region	CDK5RAP2	ENSCAFG00000003544
35	BICF2P864652	5115741	A	G	0.0877193	0.00607133	intron_variant	RPP40	ENSCAFG00000009435
13	BICF2G630612923	22892752	A	G	0.118421	0.00607182	intergenic_region	MTSS1	ENSCAFG00000001050
14	BICF2S22923297	20976446	A	G	0.105263	0.00607192	intron_variant	DYNC1I1	ENSCAFG00000002143
18	BICF2P546096	13633127	A	G	0.416667	0.00607331	intergenic_region	PIK3CG	ENSCAFG00000003977
13	BICF2P195478	36204683	A	G	0.29386	0.00607472	intergenic_region	CCDC71L	ENSCAFG00000028767
27	BICF2P5196	15271205	A	C	0.314159	0.00607836	intergenic_region	PROX1	ENSCAFG00000025522
7	BICF2G630550851	11540771	G	A	0.302632	0.00607953	intergenic_region	RPS6KC1	ENSCAFG00000012413
34	BICF2P1156432	38078577	G	A	0.192982	0.00609371	intergenic_region	NLGN1	ENSCAFG00000015488
37	BICF2P164645	11656077	A	G	0.122807	0.00609408	intron_variant	FAM117B	ENSCAFG00000012464
26	TIGRP2P345448_rs8998395	41005658	G	A	0.327434	0.00611416	0	0	0
8	BICF2P1404509	45904782	A	C	0.315789	0.00611593	intron_variant	RGS6	ENSCAFG00000016763
8	TIGRP2P114133_rs9085034	45961631	A	G	0.315789	0.00611593	intron_variant	RGS6	ENSCAFG00000016763
15	TIGRP2P199474_rs9099472	36101358	A	G	0.140351	0.00611933	upstream_gene_variant	ORC5	ENSCAFG00000006472
1	BICF2G630794729	79939378	G	A	0.241228	0.00611938	intron_variant	SYCE1L	ENSCAFG00000030357
24	BICF2P739732	29784557	A	T	0.118421	0.00612122	intergenic_region	CHD6	ENSCAFG00000009236
32	BICF2G630600186	8487673	A	C	0.0789474	0.00613393	intron_variant	WDFY3	ENSCAFG00000009247
18	TIGRP2P239366_rs9092050	15718760	A	G	0.214912	0.00614409	intergenic_region	LHFPL3	ENSCAFG00000031463
5	BICF2G630239225	73584392	G	A	0.114035	0.0061459	intergenic_region	NUDT7	ENSCAFG00000020035
19	BICF2P426434	38597749	A	C	0.22807	0.00615515	upstream_gene_variant	LCT	ENSCAFG00000005126
3	BICF2G630361693	93927492	A	G	0.263158	0.00617081	0	0	0
17	BICF2S23711329	57271986	A	G	0.359649	0.00617484	intron_variant	PDE4DIP	ENSCAFG00000010803
17	BICF2S23158502	22483684	G	A	0.184211	0.00617608	intron_variant	PLB1	ENSCAFG00000005225
33	BICF2P695251	27663677	G	A	0.166667	0.0061872	intron_variant	KALRN	ENSCAFG00000012281
33	TIGRP2P389402_rs8574734	27685322	A	G	0.166667	0.0061872	intron_variant	KALRN	ENSCAFG00000012281
33	BICF2P1197448	27693516	A	G	0.166667	0.0061872	synonymous_variant	KALRN	ENSCAFG00000012281
3	TIGRP2P55183_rs8574209	87976703	A	G	0.131579	0.00618727	intergenic_region	GPR125	ENSCAFG00000016531
3	BICF2G630354781	87987914	A	G	0.131579	0.00618727	intergenic_region	GPR125	ENSCAFG00000016531
24	BICF2S23161170	42915123	G	A	0.460526	0.00618824	intergenic_region	C20orf85	ENSCAFG00000030103
22	BICF2G630325087	27214180	A	G	0.318584	0.00618961	intergenic_region	KLF5	ENSCAFG00000005037
28	BICF2G630271167	22310138	A	G	0.149123	0.0061928	intron_variant	SHOC2	ENSCAFG00000010831
7	BICF2P971830	37191956	C	G	0.210526	0.0061957	intron_variant	GSR	ENSCAFG00000015864
30	BICF2G630409283	18465869	A	T	0.464912	0.00620327	intergenic_region	ONECUT1	ENSCAFG00000015867
22	BICF2P590248	27843887	A	G	0.157895	0.00620566	intron_variant	KLF12	ENSCAFG00000005040
19	BICF2G63049105	30962408	A	G	0.416667	0.0062213	intergenic_region	C1QL2	ENSCAFG00000004910
28	BICF2G630109152	43581733	A	G	0.442478	0.00622758	0	0	0
32	BICF2P170178	3418042	G	A	0.149123	0.00624634	intergenic_region	PAQR3	ENSCAFG00000008860
1	BICF2P35475	88231193	G	A	0.236842	0.00625676	upstream_gene_variant	TJP2	ENSCAFG00000001902
34	BICF2P1398523	21301819	A	G	0.197368	0.00625914	intergenic_region	LPP	ENSCAFG00000013919
38	BICF2S23315604	24166215	G	A	0.258772	0.006266	0	0	0
32	BICF2G630600390	8168425	G	A	0.473684	0.00629762	intergenic_region	U6	ENSCAFG00000020745
1	BICF2P1079359	16732429	A	G	0.105263	0.00629813	intron_variant	CCBE1	ENSCAFG00000000093
24	BICF2G630505452	19845241	A	G	0.214912	0.00630794	intron_variant	PSMF1	ENSCAFG00000006834
4	BICF2S2355394	57743919	C	A	0.157895	0.00631117	intron_variant	FAT2	ENSCAFG00000017871
6	TIGRP2P84098_rs8763809	49542664	G	A	0.447368	0.00631239	intron_variant	CDC14A	ENSCAFG00000020007
27	BICF2G630142047	15066530	A	C	0.353982	0.00631279	intergenic_region	CPNE8	ENSCAFG00000010406
19	BICF2G63046880	28189291	G	A	0.342105	0.0063128	intergenic_region	U6	ENSCAFG00000027985
32	BICF2P526051	40791393	A	G	0.399123	0.0063142	0	0	0
10	BICF2S23341051	25969044	A	G	0.0855856	0.00631989	intron_variant	NPTXR	ENSCAFG00000001367
13	BICF2P1010240	40287203	A	G	0.263158	0.00632736	intergenic_region	GRXCR1	ENSCAFG00000024975
5	BICF2P994296	29219876	A	G	0.162281	0.006341	intergenic_region	MMP7	ENSCAFG00000015080
5	BICF2P90146	29226500	C	A	0.162281	0.006341	upstream_gene_variant	TMEM123	ENSCAFG00000030873
27	BICF2G630141934	15004485	C	A	0.394737	0.00636888	intergenic_region	CPNE8	ENSCAFG00000010406
15	BICF2P1301062	56469358	G	A	0.100877	0.00637339	intergenic_region	RAPGEF2	ENSCAFG00000008719
27	BICF2G630148306	24452194	C	A	0.333333	0.00637759	intergenic_region	SOX5	ENSCAFG00000011571
13	BICF2G630616502	27090843	A	G	0.0877193	0.00638285	intergenic_region	FAM49B	ENSCAFG00000001093
2	BICF2S23240617	79938739	A	G	0.0657895	0.00638579	intergenic_region	PAX7	ENSCAFG00000015539
10	BICF2S237995	69279008	A	G	0.0614035	0.00638826	intron_variant	ATP6V1B1	ENSCAFG00000003442
14	BICF2S23619166	60056602	A	C	0.166667	0.00639165	intergenic_region	AASS	ENSCAFG00000003532
29	BICF2P669905	7453006	A	G	0.333333	0.00639969	intergenic_region	LYN	ENSCAFG00000007034
1	BICF2P178655	33956067	G	A	0.232456	0.00642748	intergenic_region	VTA1	ENSCAFG00000000295
1	BICF2S23643160	117944820	A	G	0.333333	0.00642783	intron_variant	GPI	ENSCAFG00000007303
30	BICF2P35179	29802578	A	G	0.171053	0.00642901	3_prime_UTR_variant	DPP8	ENSCAFG00000017203
6	BICF2G630575826	53652880	G	A	0.324561	0.0064321	intergenic_region	GPR126	ENSCAFG00000029795
24	BICF2G630498409	36075020	C	A	0.0877193	0.00646062	intron_variant	KCNB1	ENSCAFG00000011366
9	BICF2P1223940	53737240	A	G	0.287611	0.0064629	intron_variant	GPR107	ENSCAFG00000019954
26	BICF2P27270	13396607	A	G	0.372807	0.00647455	stop_gained	PIAS1	ENSCAFG00000009288
10	BICF2G630484383	35044752	A	G	0.381579	0.00647635	intron_variant	CCDC138	ENSCAFG00000001978
38	BICF2S23750470	23756075	A	C	0.157895	0.00647789	upstream_gene_variant	DISP1	ENSCAFG00000011358
30	BICF2S23244614	31958016	G	A	0.144737	0.00648118	intergenic_region	U6	ENSCAFG00000022702
6	BICF2P1457574	29194916	G	A	0.100877	0.00649007	downstream_gene_variant	ERCC4	ENSCAFG00000018827
34	BICF2P1113031	36824222	A	G	0.368421	0.00649092	intron_variant	NCEH1	ENSCAFG00000029357
28	TIGRP2P360082_rs9015785	33954521	G	A	0.346491	0.00649482	3_prime_UTR_variant	LHPP	ENSCAFG00000012748
7	BICF2G630551558	14882755	G	A	0.429825	0.00650439	intron_variant	CACNA1E	ENSCAFG00000013004
23	BICF2G630385449	17779944	G	A	0.197368	0.00652262	intergenic_region	LRRC3B	ENSCAFG00000005671
9	TIGRP2P244630_rs8860448	6525894	A	G	0.0833333	0.00654937	intergenic_region	TTYH2	ENSCAFG00000004524
10	BICF2P987543	68956423	A	G	0.368421	0.00654958	intron_variant	TGFA	ENSCAFG00000003366
21	BICF2G630643352	32763418	G	A	0.210526	0.00655413	intron_variant	ZNF143	ENSCAFG00000007373
9	BICF2S2339560	46381784	G	A	0.166667	0.0065552	intron_variant	SMG6	ENSCAFG00000019260
12	BICF2S23351872	46831847	C	A	0.0438596	0.00655701	downstream_gene_variant	SDK2	ENSCAFG00000002351
33	BICF2S23512559	31918454	G	A	0.201754	0.00658224	0	0	0
33	BICF2S23138215	31947178	A	T	0.201754	0.00658224	0	0	0
34	BICF2P1075250	41382448	A	G	0.153509	0.00658241	intergenic_region	KCNMB2	ENSCAFG00000026532
22	BICF2G630325412	27511559	C	A	0.149123	0.00658438	intergenic_region	KLF12	ENSCAFG00000026806
18	BICF2P538535	9294451	G	A	0.122807	0.00658702	intergenic_region	U6	ENSCAFG00000028190
1	BICF2P611317	125608451	A	G	0.149123	0.00659473	0	0	0
12	BICF2P18354	14450016	A	G	0.192982	0.00662416	intron_variant	RCAN2	ENSCAFG00000002023
22	BICF2P1045632	17095566	A	G	0.100877	0.00662717	intergenic_region	U3	ENSCAFG00000026813
14	BICF2G630522941	16507339	C	A	0.0392157	0.00665294	intron_variant	CDK14	ENSCAFG00000001898
24	BICF2G630505499	19824696	G	A	0.324561	0.00665323	intron_variant	PSMF1	ENSCAFG00000006834
22	TIGRP2P296239_rs8729468	54788648	A	G	0.425439	0.00665642	intergenic_region	Y_RNA	ENSCAFG00000022848
9	BICF2P946787	44747565	G	A	0.192982	0.00666043	intron_variant	ABR	ENSCAFG00000019060
1	BICF2P375211	115316827	G	A	0.153509	0.00666501	intergenic_region	HKR1	ENSCAFG00000031993
27	BICF2G630153126	42666427	A	G	0.289474	0.00666602	intergenic_region	NINJ2	ENSCAFG00000015790
10	BICF2P203418	64968237	G	A	0.0789474	0.00666752	intergenic_region	RPS25	ENSCAFG00000003229
19	BICF2G630252357	56214808	A	G	0.144737	0.00666813	0	0	0
29	BICF2P594059	23047689	G	A	0.285088	0.00667984	intergenic_region	GDAP1	ENSCAFG00000008178
2	BICF2S23325001	40421308	C	G	0.131579	0.00668175	intron_variant	SH3RF2	ENSCAFG00000006409
33	BICF2P356680	10489120	G	A	0.219298	0.00668547	intergenic_region	ALCAM	ENSCAFG00000025525
36	BICF2S24414681	14884521	A	G	0.254386	0.00668653	intron_variant	MYO3B	ENSCAFG00000012487
31	BICF2G630736207	22621218	A	G	0.0877193	0.0066995	intergenic_region	ADAMTS5	ENSCAFG00000024758
19	BICF2P769903	54680347	A	G	0.184211	0.00670275	0	0	0
19	BICF2P916347	33903670	A	G	0.153509	0.00670882	intergenic_region	DPP10	ENSCAFG00000004970
10	BICF2S23438608	60399808	G	A	0.307018	0.00670959	intergenic_region	FANCL	ENSCAFG00000002940
22	BICF2G630327950	35890760	C	A	0.0614035	0.00671163	intergenic_region	BCL11A	ENSCAFG00000005271
4	BICF2S22944368	33626799	C	A	0.320175	0.00671934	intron_variant	GRID1	ENSCAFG00000015954
32	BICF2G630600133	8550987	A	G	0.285088	0.00673098	intron_variant	WDFY3	ENSCAFG00000009247
28	BICF2P242217	36707541	A	G	0.0570175	0.00673136	intergenic_region	FOXI2	ENSCAFG00000013126
12	BICF2S23644607	71779317	G	A	0.0570175	0.00673357	intergenic_region	FRK	ENSCAFG00000004055
4	BICF2P184286	67161770	A	G	0.162281	0.00674971	intron_variant	GHR	ENSCAFG00000018579
8	BICF2P59455	58536414	C	A	0.491228	0.0067509	intergenic_region	U4	ENSCAFG00000026948
22	BICF2G630317877	13757781	T	A	0.144737	0.00676079	intergenic_region	U6	ENSCAFG00000027105
26	BICF2S23336049	37330176	G	A	0.166667	0.00676271	intergenic_region	7SK	ENSCAFG00000022516
24	BICF2S22911736	45197017	A	G	0.280702	0.00676507	intergenic_region	CDH26	ENSCAFG00000012336
11	BICF2P456741	23811264	G	A	0.324561	0.00678089	intron_variant	SLC25A48	ENSCAFG00000001085
19	TIGRP2P268277_rs9224351	47112973	G	A	0.0964912	0.00678168	intergenic_region	VIS1	ENSCAFG00000031925
5	BICF2G630185190	40352191	A	G	0.197368	0.00678312	upstream_gene_variant	ULK2	ENSCAFG00000018126
12	BICF2P670331	41795613	A	G	0.210526	0.00678788	intergenic_region	U6	ENSCAFG00000032044
11	BICF2G630306667	69621954	A	G	0.350877	0.00679266	intergenic_region	PAPPA	ENSCAFG00000003473
17	BICF2G630204561	49131803	A	G	0.114286	0.00680235	intron_variant	DGUOK	ENSCAFG00000008747
1	BICF2P424904	47957220	C	A	0.258772	0.00681255	downstream_gene_variant	TULP4	ENSCAFG00000000652
1	BICF2P1179029	47996443	G	A	0.258772	0.00681255	intron_variant	TMEM181	ENSCAFG00000000655
5	BICF2G630236979	89782003	A	C	0.151786	0.00684271	0	0	0
7	BICF2P934725	81673868	T	A	0.429204	0.00684992	0	0	0
38	BICF2P733319	18277843	C	A	0.328947	0.00686552	intergenic_region	SNORD112	ENSCAFG00000027557
14	BICF2S23319438	38241195	T	A	0.118421	0.0068766	intron_variant	DFNA5	ENSCAFG00000002825
39	BICF2P368854	16171369	A	C	0.0789474	0.00688607	0	0	0
9	BICF2P770237	54340844	A	G	0.285088	0.00691161	intergenic_region	PRRX2	ENSCAFG00000019983
5	BICF2S23733179	6641594	A	G	0.131579	0.00691539	intergenic_region	U6	ENSCAFG00000032431
12	BICF2P458169	45115532	A	G	0.416667	0.006916	intergenic_region	7SK	ENSCAFG00000020665
32	BICF2G630591173	24433984	A	G	0.0614035	0.00691604	intron_variant	BDH2	ENSCAFG00000010813
24	BICF2P49157	26778580	A	G	0.166667	0.00692123	intron_variant	BPI	ENSCAFG00000008901
37	BICF2S23256095	17677575	A	T	0.377193	0.00692492	intron_variant	UNC80	ENSCAFG00000013772
18	BICF2P691923	39929278	A	C	0.0701754	0.00693395	upstream_gene_variant	U4	ENSCAFG00000029070
20	BICF2P516031	31683523	G	A	0.434211	0.00693918	intergenic_region	FHIT	ENSCAFG00000007194
12	TIGRP2P167656_rs9103601	6117250	G	A	0.122807	0.00694856	intergenic_region	FGD2	ENSCAFG00000001444
1	BICF2P195485	4002991	A	G	0.20614	0.00695042	intergenic_region	ZNF516	ENSCAFG00000000019
3	BICF2G630341829	47822039	C	A	0.188596	0.00697108	intergenic_region	U6	ENSCAFG00000011218
6	G397f45S191	39175400	C	A	0.0614035	0.00698733	intron_variant	MAPK8IP3	ENSCAFG00000019513
3	BICF2G630706394	33618785	G	A	0.0526316	0.00701054	intergenic_region	GABRA5	ENSCAFG00000009974
3	BICF2G630706414	33629238	G	A	0.0526316	0.00701054	intergenic_region	GABRA5	ENSCAFG00000009974
25	BICF2G63097147	31722847	A	G	0.0482456	0.00703903	intergenic_region	EBF2	ENSCAFG00000008918
22	BICF2P333927	46094542	C	A	0.0575221	0.007052	upstream_gene_variant	CYP39A1	ENSCAFG00000025482
7	BICF2G630558003	38667790	A	G	0.390351	0.00705955	upstream_gene_variant	EXD3	ENSCAFG00000016113
12	BICF2S22921863	14687249	A	G	0.0745614	0.00708042	intergenic_region	RCAN2	ENSCAFG00000002023
9	TIGRP2P128227_rs9001072	48334803	A	G	0.153509	0.00708682	intergenic_region	NOXA1	ENSCAFG00000019437
6	BICF2S22919682	70389307	G	A	0.22807	0.0070999	intergenic_region	ST6GALNAC3	ENSCAFG00000020387
30	BICF2G630412198	4905232	C	A	0.149123	0.00711717	intergenic_region	ASB17	ENSCAFG00000000808
36	BICF2G630764738	8025339	A	G	0.188596	0.00714237	intergenic_region	KCNH7	ENSCAFG00000010498
29	BICF2P432463	23852064	C	A	0.328947	0.00714454	intergenic_region	7SK	ENSCAFG00000026298
11	BICF2P200135	47229295	G	A	0.0482456	0.00714788	intergenic_region	U6	ENSCAFG00000026571
30	BICF2P113707	28581628	G	A	0.477876	0.00715751	downstream_gene_variant	FAM96A	ENSCAFG00000017035
21	BICF2G630656126	13550657	A	G	0.184211	0.00716166	downstream_gene_variant	CCDC83	ENSCAFG00000004494
5	BICF2P1168127	80292941	G	C	0.232456	0.00716759	intron_variant	TERF2	ENSCAFG00000020267
21	BICF2S22954834	45500031	A	G	0.381579	0.00717048	intergenic_region	UBE2D3	ENSCAFG00000024756
27	BICF2S23223437	27956691	G	A	0.307018	0.00717739	intron_variant	PLEKHA5	ENSCAFG00000012478
5	TIGRP2P76436_rs8741083	88942672	C	A	0.171053	0.00718149	0	0	0
1	BICF2P1111908	52434473	A	G	0.0745614	0.00718916	intergenic_region	QKI	ENSCAFG00000000772
12	BICF2P1088703	46815133	A	G	0.214912	0.00719967	upstream_gene_variant	GJB7	ENSCAFG00000003051
34	BICF2G630455177	32990849	A	G	0.0570175	0.00721482	intergenic_region	GOLIM4	ENSCAFG00000014599
20	TIGRP2P272462_rs8635671	23941366	A	G	0.0482456	0.00721702	intron_variant	SUCLG2	ENSCAFG00000006612
39	BICF2S2347916	3778028	G	A	0.0614035	0.00722032	0	0	0
3	BICF2G630341550	47319614	G	A	0.219298	0.00724209	upstream_gene_variant	HMG20A	ENSCAFG00000005166
30	BICF2P432412	38810191	G	A	0.324561	0.00724712	intergenic_region	LINGO1	ENSCAFG00000018057
31	BICF2G630734484	20565076	A	G	0.0833333	0.00724884	intergenic_region	APOB	ENSCAFG00000031311
17	BICF2G630218914	15760624	C	A	0.285088	0.00726066	intergenic_region	C2orf43	ENSCAFG00000003855
7	BICF2G630549643	7045855	A	G	0.122807	0.00727324	intron_variant	PLXNA2	ENSCAFG00000011756
15	BICF2P906637	53828640	A	G	0.232456	0.0072813	intergenic_region	HNRNPDL	ENSCAFG00000029416
26	TIGRP2P337092_rs8693491	10110346	A	G	0.236842	0.00728902	intergenic_region	PTPN11	ENSCAFG00000008894
33	BICF2S23315522	22890882	A	G	0.324561	0.00729417	intron_variant	UPK1B	ENSCAFG00000010888
13	BICF2G630748919	62184528	A	G	0.118421	0.00731747	intron_variant	AFP	ENSCAFG00000003020
17	TIGRP2P230201_rs9188050	39186183	A	T	0.0657895	0.00732986	intron_variant	ST3GAL5	ENSCAFG00000007653
10	BICF2P1095774	12211334	A	G	0.114035	0.00736035	upstream_gene_variant	KCNMB4	ENSCAFG00000032160
39	BICF2G630538102	8924961	C	A	0.105263	0.00737131	0	0	0
3	BICF2P1124139	14834366	A	G	0.241228	0.00737445	intron_variant	ANKRD32	ENSCAFG00000008034
21	BICF2S23336304	39396121	A	C	0.238938	0.00738872	upstream_gene_variant	ARP3	ENSCAFG00000030220
19	BICF2P986932	33926011	A	G	0.166667	0.007391	intergenic_region	DPP10	ENSCAFG00000004970
18	BICF2P319123	15667553	A	G	0.135965	0.00740057	intergenic_region	LHFPL3	ENSCAFG00000031463
1	BICF2S23238220	26140346	A	G	0.127193	0.00740279	intergenic_region	EYA4	ENSCAFG00000000193
17	BICF2P589735	58308392	G	A	0.412281	0.00740494	upstream_gene_variant	GJA5	ENSCAFG00000011069
14	BICF2P530030	43584616	A	C	0.0745614	0.00742863	intergenic_region	FAM188B	ENSCAFG00000003100
21	BICF2P232898	46004921	A	G	0.0614035	0.0074378	intron_variant	LUZP2	ENSCAFG00000010135
15	BICF2P557961	25613167	G	A	0.411504	0.00744141	intergenic_region	U6	ENSCAFG00000027493
18	BICF2G630689134	57682619	A	C	0.469298	0.00744989	0	0	0
39	BICF2P226131	17523104	A	G	0.131579	0.00745144	0	0	0
5	BICF2P413830	13516566	A	G	0.421053	0.00746472	downstream_gene_variant	U6	ENSCAFG00000020878
3	BICF2P881821	30032848	A	C	0.188596	0.00746706	intron_variant	IQGAP2	ENSCAFG00000009293
22	BICF2P708612	13947580	A	G	0.157895	0.00750156	intron_variant	PCDH17	ENSCAFG00000004870
10	BICF2G630489270	44118130	G	A	0.469298	0.00752029	synonymous_variant	INPP4A	ENSCAFG00000002344
29	BICF2G630623396	24278228	A	C	0.0526316	0.00752886	intergenic_region	7SK	ENSCAFG00000026298
28	BICF2G630270648	22943841	A	G	0.486842	0.00753413	intergenic_region	GPAM	ENSCAFG00000010844
14	BICF2P1296565	13614984	A	G	0.225664	0.007539	upstream_gene_variant	ABCB4	ENSCAFG00000001833
25	BICF2G63096097	30384184	C	A	0.421053	0.00753906	intergenic_region	STMN4	ENSCAFG00000008715
1	BICF2P743611	117940829	A	G	0.372807	0.00754371	missense_variant	GPI	ENSCAFG00000007303
10	BICF2P1456818	67686923	A	C	0.0526316	0.00754396	downstream_gene_variant	ARHGAP25	ENSCAFG00000003268
22	BICF2G630334954	51038542	G	A	0.168142	0.00754908	intron_variant	NALCN	ENSCAFG00000005902
26	BICF2P1278986	10038293	A	G	0.0745614	0.00755	intron_variant	PTPN11	ENSCAFG00000008894
26	BICF2P1312473	10056601	A	G	0.0745614	0.00755	intron_variant	PTPN11	ENSCAFG00000008894
34	BICF2P1368289	34415615	G	A	0.118421	0.00755195	intron_variant	LRRC34	ENSCAFG00000014720
21	BICF2P682846	17647121	G	A	0.434211	0.00755453	intergenic_region	cfa	ENSCAFG00000004649
1	BICF2S23147383	25293072	A	G	0.166667	0.0075583	upstream_gene_variant	U6	ENSCAFG00000028551
30	BICF2G630412117	5112449	A	G	0.188596	0.00756465	intergenic_region	SV2B	ENSCAFG00000000808
9	BICF2S23516143	23723202	G	A	0.201754	0.00757513	intron_variant	ARHGAP23	ENSCAFG00000016627
5	BICF2S22945821	11620549	A	C	0.346491	0.00758388	intergenic_region	UBASH3B	ENSCAFG00000011716
36	BICF2P664667	15704776	A	G	0.157895	0.00759048	intergenic_region	TLK1	ENSCAFG00000012521
5	BICF2P597576	80308664	G	A	0.22807	0.00759189	synonymous_variant	7SK	ENSCAFG00000020269
37	BICF2P1119609	17774391	A	G	0.307018	0.0076052	intron_variant	UNC80	ENSCAFG00000013772
8	BICF2P963245	66931756	G	A	0.323009	0.00761591	intergenic_region	NFIA	ENSCAFG00000017806
22	BICF2P460731	28406226	A	G	0.219298	0.00762732	intergenic_region	KLF12	ENSCAFG00000005040
1	BICF2S22927524	93787105	A	G	0.20614	0.00763027	intron_variant	KIAA1432	ENSCAFG00000002128
3	BICF2S23211360	48456575	C	A	0.276316	0.00763667	intergenic_region	SLCO3A1	ENSCAFG00000011241
34	BICF2S23416017	34095683	A	G	0.0964912	0.00764213	intergenic_region	CRBN	ENSCAFG00000024240
5	BICF2P781411	48373003	A	G	0.263158	0.00765106	intergenic_region	TM2D1	ENSCAFG00000018838
9	TIGRP2P130503_rs9151713	54811711	A	G	0.464912	0.00765111	downstream_gene_variant	C9orf114	ENSCAFG00000020032
26	TIGRP2P337560_rs8978759	13399234	G	A	0.372807	0.00765821	intron_variant	U6	ENSCAFG00000009288
34	BICF2G630450469	39820225	G	A	0.162281	0.00765938	intergenic_region	NAALADL2	ENSCAFG00000015536
20	BICF2P557545	13950457	C	A	0.157895	0.00769511	intergenic_region	LRRN1	ENSCAFG00000005960
17	BICF2G630219248	15236997	A	G	0.122807	0.0076955	intron_variant	SDC1	ENSCAFG00000003833
21	BICF2G630642760	48861537	G	A	0.221239	0.00769826	intergenic_region	U6	ENSCAFG00000027956
8	BICF2P1150684	7652070	G	A	0.315789	0.00770599	intergenic_region	KIF2A	ENSCAFG00000012522
5	BICF2P1388620	80322665	G	A	0.232456	0.00772009	upstream_gene_variant	PDF	ENSCAFG00000031209
2	BICF2S23518493	48499260	A	G	0.149123	0.00772888	intergenic_region	PTPN1	ENSCAFG00000010097
1	BICF2P513740	26566844	G	A	0.29386	0.00773922	intergenic_region	U6	ENSCAFG00000029855
17	BICF2P1191494	60077249	A	G	0.302632	0.00774923	upstream_gene_variant	CERS2	ENSCAFG00000012285
24	BICF2G630497879	36857782	G	A	0.333333	0.00775383	intergenic_region	SNORA19	ENSCAFG00000027725
14	BICF2S23356890	38817225	A	G	0.192982	0.00775471	intergenic_region	U6	ENSCAFG00000027754
16	BICF2P380913	46586966	G	A	0.359649	0.00776041	intron_variant	STOX2	ENSCAFG00000007807
34	BICF2P1041659	8190518	A	C	0.153509	0.00776046	intergenic_region	KIAA0947	ENSCAFG00000010355
7	BICF2G630555034	32350613	G	A	0.201754	0.00776687	intron_variant	RGS7	ENSCAFG00000015679
35	BICF2S23510858	5184062	A	G	0.0877193	0.00777084	intergenic_region	U6	ENSCAFG00000028005
12	BICF2P1362544	20214714	A	G	0.0921053	0.00777949	intron_variant	TRAM2	ENSCAFG00000002214
2	BICF2P714695	33455040	C	G	0.0614035	0.00778352	intergenic_region	ADAMTS16	ENSCAFG00000016282
22	BICF2G630334709	50770569	G	A	0.172566	0.00778625	intergenic_region	SNORA72	ENSCAFG00000025965
11	BICF2P415136	48979449	A	T	0.289474	0.00778693	intergenic_region	U6	ENSCAFG00000026028
32	BICF2P1246245	8512584	A	G	0.245614	0.00779126	intron_variant	WDFY3	ENSCAFG00000009247
30	BICF2G630412123	5087640	G	A	0.192982	0.00779499	intergenic_region	PTPRB	ENSCAFG00000000808
30	BICF2G630412119	5097690	G	A	0.192982	0.00779499	intergenic_region	SLC13A2	ENSCAFG00000000808
33	BICF2G63079411	23160660	A	C	0.0526316	0.00780083	intron_variant	TIMMDC1	ENSCAFG00000010977
7	BICF2G630553628	19180482	G	A	0.105263	0.00781995	intron_variant	HMCN1	ENSCAFG00000013655
13	BICF2S23638574	61881928	G	A	0.238938	0.00783218	synonymous_variant	COX18	ENSCAFG00000002962
10	BICF2P750514	12263875	A	C	0.0657895	0.00783465	intergenic_region	KCNMB4	ENSCAFG00000032160
9	BICF2G630839219	42671512	A	G	0.0877193	0.00783953	intergenic_region	SLC46A1	ENSCAFG00000018682
4	BICF2P468955	57524811	C	A	0.359649	0.00784043	intron_variant	GLRA1	ENSCAFG00000017827
13	BICF2P115217	23971099	A	C	0.390351	0.00784544	intergenic_region	U6	ENSCAFG00000027547
21	BICF2S23355919	39881210	G	A	0.276316	0.00785089	intron_variant	NUCB2	ENSCAFG00000008713
15	BICF2P350068	61364680	A	G	0.236842	0.00786373	intergenic_region	KLHL2	ENSCAFG00000008844
6	TIGRP2P79322_rs8867438	16289391	A	G	0.267544	0.00787092	intron_variant	PDGFA	ENSCAFG00000011193
17	BICF2G630205873	47887345	A	G	0.25	0.00787312	intergenic_region	EVA1A	ENSCAFG00000032377
18	BICF2P310378	35094191	A	G	0.451754	0.00787853	intergenic_region	EIF3M	ENSCAFG00000007368
34	BICF2G630456604	31861871	G	A	0.0954545	0.00789877	intergenic_region	ZBBX	ENSCAFG00000014497
22	BICF2G630325785	28256740	G	A	0.407895	0.00791069	intergenic_region	KLF12	ENSCAFG00000005040
12	BICF2S23150724	35126527	A	G	0.131579	0.00791135	intergenic_region	U6	ENSCAFG00000027776
26	BICF2S23617590	33445639	G	A	0.22807	0.00791313	intergenic_region	ZWINT	ENSCAFG00000015521
34	BICF2G630452949	35579182	A	G	0.171053	0.00792287	intron_variant	TNIK	ENSCAFG00000015157
11	BICF2P637175	54006139	G	A	0.491228	0.00792332	intron_variant	FRMPD1	ENSCAFG00000002386
11	BICF2P1261843	54058129	G	A	0.491228	0.00792332	intron_variant	TRMT10B	ENSCAFG00000028527
7	BICF2P498605	80297856	A	G	0.0570175	0.00792896	intergenic_region	CTIF	ENSCAFG00000019076
35	BICF2G630778617	24981411	A	G	0.0570175	0.00793274	upstream_gene_variant	U6	ENSCAFG00000022630
27	BICF2G630138780	6084532	A	G	0.219298	0.00794516	intergenic_region	OR8S1	ENSCAFG00000028768
8	BICF2S2319925	61516894	G	A	0.342105	0.00794977	intron_variant	TTC7B	ENSCAFG00000017525
34	BICF2P1368464	21776056	G	A	0.0921053	0.00796738	intron_variant	TP63	ENSCAFG00000013961
7	BICF2P1245712	37206365	G	A	0.190265	0.00797316	intron_variant	CADPS2	ENSCAFG00000015864
31	BICF2G630734212	19911208	A	G	0.0921053	0.00798782	intergenic_region	7SK	ENSCAFG00000027006
13	BICF2P249792	43343588	C	A	0.399123	0.0079883	intron_variant	GABRB1	ENSCAFG00000001889
14	BICF2S2338905	60044464	G	A	0.337719	0.0079961	intergenic_region	AASS	ENSCAFG00000003532
6	BICF2G630809703	9878732	A	G	0.175439	0.00802131	intergenic_region	CYP3A12	ENSCAFG00000014877
6	BICF2G630809704	9878905	A	G	0.175439	0.00802131	intergenic_region	CYP3A12	ENSCAFG00000014877
6	BICF2G630586204	32362008	A	G	0.460526	0.00802698	intergenic_region	ATF7IP2	ENSCAFG00000018963
6	BICF2P1383420	33620695	G	A	0.20614	0.00803407	intergenic_region	TMEM114	ENSCAFG00000028479
39	BICF2G6303216	116103971	A	C	0.103604	0.00803409	0	0	0
2	BICF2P1228215	87167223	A	G	0.153509	0.00803697	0	0	0
19	BICF2S24411932	45465109	C	G	0.324561	0.00805741	intron_variant	ARHGAP15	ENSCAFG00000005473
32	BICF2P888848	4646556	A	G	0.421053	0.00807267	intron_variant	C4orf22	ENSCAFG00000031408
12	BICF2P416689	63368301	T	A	0.27193	0.008073	intergenic_region	SNORD112	ENSCAFG00000028147
2	TIGRP2P28696_rs8528818	69876849	A	G	0.412281	0.00808209	intergenic_region	NKAIN1	ENSCAFG00000011175
34	BICF2P326789	12021579	A	C	0.232456	0.00808433	intron_variant	PLEKHG4B	ENSCAFG00000011054
11	BICF2S23230771	49830159	G	C	0.0701754	0.00809004	intergenic_region	TOPORS	ENSCAFG00000001809
10	BICF2P1319955	12063648	G	A	0.188596	0.00810435	intergenic_region	CNOT2	ENSCAFG00000030169
33	BICF2G63077602	29578287	G	A	0.364035	0.00811009	upstream_gene_variant	RNF168	ENSCAFG00000013013
6	BICF2G630576482	52968371	C	G	0.142857	0.00812764	intergenic_region	PTBP2	ENSCAFG00000020080
13	BICF2G630609218	16665562	G	A	0.214912	0.00812798	intergenic_region	SLC30A8	ENSCAFG00000000825
20	BICF2P1317092	46438016	A	G	0.425439	0.00816381	upstream_gene_variant	SGK	ENSCAFG00000015814
2	BICF2G630672417	20081321	A	C	0.0964912	0.00817011	intron_variant	RSU1	ENSCAFG00000004586
1	BICF2P1266261	27073487	G	A	0.192982	0.00817418	intergenic_region	SLC2A12	ENSCAFG00000000212
23	BICF2P383705	36601459	A	G	0.45614	0.00818051	intron_variant	CLSTN2	ENSCAFG00000007635
20	BICF2P832743	8999826	A	G	0.149123	0.00818698	intron_variant	SRGAP3	ENSCAFG00000005535
39	BICF2G630542798	1426402	G	A	0.122807	0.00820625	0	0	0
7	BICF2G630558158	38997429	G	A	0.263158	0.0082157	intron_variant	EPHX1	ENSCAFG00000016160
5	BICF2P1333832	90348856	G	A	0.372807	0.00822117	0	0	0
14	TIGRP2P192604_rs9074936	42421213	A	G	0.359649	0.00822154	intron_variant	CHN2	ENSCAFG00000003023
7	BICF2P955062	38183684	A	G	0.127193	0.00824305	intergenic_region	PSEN2	ENSCAFG00000016039
22	BICF2P739103	27775702	G	A	0.105263	0.00824602	intron_variant	KLF12	ENSCAFG00000005040
25	TIGRP2P327739_rs8716264	29125483	A	G	0.210526	0.0082477	intergenic_region	ZNF395	ENSCAFG00000008297
10	BICF2P663407	17435056	G	A	0.523148	0.00824917	intergenic_region	BRD1	ENSCAFG00000000718
12	BICF2P185659	46371992	C	G	0.460526	0.00824934	intergenic_region	U4	ENSCAFG00000027238
5	BICF2P422814	6739940	G	A	0.144737	0.00826549	intergenic_region	U6	ENSCAFG00000032431
22	BICF2G630328416	36984595	A	G	0.223684	0.00827171	intergenic_region	SLITRK1	ENSCAFG00000023840
19	BICF2S2308897	10476421	C	A	0.157895	0.00828067	intergenic_region	7SK	ENSCAFG00000021550
33	BICF2P1457397	27428249	A	C	0.166667	0.0083098	intron_variant	KALRN	ENSCAFG00000012281
33	BICF2P1072408	27578101	T	A	0.166667	0.0083098	intron_variant	KALRN	ENSCAFG00000012281
33	TIGRP2P389393_rs8791314	27633153	G	A	0.166667	0.0083098	intron_variant	KALRN	ENSCAFG00000012281
20	BICF2P1418946	36536424	G	A	0.367257	0.00832509	intergenic_region	CACNA1D	ENSCAFG00000008525
12	BICF2P1165420	53271686	A	G	0.184211	0.00833908	intergenic_region	U6	ENSCAFG00000017465
24	BICF2P491076	11997440	G	C	0.131579	0.00835049	intergenic_region	7SK	ENSCAFG00000026381
14	BICF2P1396013	20024201	A	C	0.214912	0.00835077	intron_variant	CASD1	ENSCAFG00000002093
35	BICF2G630771809	10540118	A	G	0.368421	0.008358	intergenic_region	MAK	ENSCAFG00000009740
3	BICF2P1388375	16651590	C	A	0.45614	0.00836405	intergenic_region	U6	ENSCAFG00000028224
11	BICF2P424128	54079329	A	G	0.5	0.00837648	upstream_gene_variant	EXOSC3	ENSCAFG00000002391
18	BICF2G630698783	38505644	C	A	0.184211	0.00837825	synonymous_variant	ZDHHC5	ENSCAFG00000007767
22	BICF2G630335238	51325376	A	G	0.0921053	0.00838233	intron_variant	ITGBL1	ENSCAFG00000005918
30	BICF2G630412151	5015352	A	G	0.149123	0.00838292	intergenic_region	GCM2	ENSCAFG00000000808
30	BICF2G630412136	5053427	C	A	0.149123	0.00838292	intergenic_region	U6	ENSCAFG00000000808
22	BICF2P1211466	38278201	G	A	0.276316	0.00838449	intergenic_region	SLITRK6	ENSCAFG00000005289
22	BICF2S2353993	47769194	A	G	0.0657895	0.00840213	intergenic_region	MBNL2	ENSCAFG00000005523
1	BICF2P841938	101914199	A	C	0.355263	0.00840846	intron_variant	NLRP13	ENSCAFG00000002520
37	BICF2G630130992	28382982	A	G	0.320175	0.00844943	intron_variant	PAX3	ENSCAFG00000016041
36	BICF2P904180	25953280	A	C	0.0745614	0.00845253	intergenic_region	FRZB	ENSCAFG00000024988
1	BICF2P157249	65126553	A	G	0.0789474	0.0084542	intergenic_region	TRMT11	ENSCAFG00000001057
13	TIGRP2P182982_rs9223630	60436363	A	G	0.105263	0.00845662	intron_variant	SLC4A4	ENSCAFG00000002939
7	BICF2G630558182	39024088	G	A	0.241228	0.00845747	upstream_gene_variant	SRP9	ENSCAFG00000016162
17	BICF2G630221641	12112388	A	G	0.263158	0.00846054	intergenic_region	MYCN	ENSCAFG00000003715
28	BICF2G630269108	24761663	A	G	0.412281	0.00847236	intron_variant	NHLRC2	ENSCAFG00000011206
25	BICF2G63096086	30373872	G	A	0.425439	0.0084738	intergenic_region	STMN4	ENSCAFG00000008715
30	BICF2G630411838	6411282	A	T	0.149123	0.00847686	intergenic_region	U6	ENSCAFG00000027762
6	BICF2P184822	71737269	G	A	0.407895	0.00847766	intron_variant	C1orf173	ENSCAFG00000020406
3	BICF2G630346253	70328498	G	A	0.210526	0.00849189	intergenic_region	MSX1	ENSCAFG00000015705
1	BICF2P1212203	98839078	G	A	0.192982	0.00851811	intron_variant	CENPP	ENSCAFG00000024350
10	BICF2S23217554	56316157	G	A	0.464912	0.00852867	intergenic_region	CCDC88A	ENSCAFG00000002796
1	BICF2S2298939	33203114	C	A	0.307018	0.00852983	intergenic_region	CCDC104	ENSCAFG00000000291
32	BICF2S23338361	10238888	G	A	0.185841	0.00854297	intron_variant	PTPN13	ENSCAFG00000009427
6	BICF2G630575750	53682675	A	G	0.162281	0.00854421	intergenic_region	NMBR	ENSCAFG00000029795
19	BICF2S23643255	33844608	A	C	0.201754	0.00855417	intron_variant	DPP10	ENSCAFG00000004970
14	BICF2P1198903	33138223	A	G	0.0394737	0.00856131	intron_variant	HDAC9	ENSCAFG00000002498
21	BICF2S2313548	49351512	A	G	0.0745614	0.00858186	intergenic_region	U6	ENSCAFG00000027956
30	BICF2P984766	33322626	C	A	0.171053	0.0085844	intron_variant	KIF23	ENSCAFG00000017535
1	BICF2P27768	79490310	G	A	0.311404	0.00858977	intergenic_region	7SK	ENSCAFG00000032082
32	BICF2P226832	34442594	G	A	0.394737	0.00861939	intron_variant	NDST4	ENSCAFG00000012211
17	BICF2S23721129	18796529	C	A	0.122807	0.00862218	intergenic_region	ITSN2	ENSCAFG00000004019
13	BICF2S23049778	57258626	G	A	0.109649	0.00862762	intergenic_region	U6	ENSCAFG00000026878
1	BICF2P1025842	45025993	A	G	0.307018	0.00862807	intron_variant	TFB1M	ENSCAFG00000000581
23	BICF2P142906	36581875	C	A	0.482456	0.00863706	intron_variant	CLSTN2	ENSCAFG00000007635
8	BICF2P1185591	72666270	A	G	0.349558	0.00864301	intergenic_region	BRF1	ENSCAFG00000018408
36	TIGRP2P417112_rs9008053	9854278	A	G	0.276316	0.00865878	intergenic_region	GRB14	ENSCAFG00000010563
22	BICF2G630319567	17220513	A	G	0.390351	0.0086691	intergenic_region	PCDH20	ENSCAFG00000004935
5	BICF2P590986	53469682	A	G	0.320175	0.00868635	intergenic_region	PPAP2B	ENSCAFG00000028754
26	BICF2G630193687	40476501	A	C	0.368421	0.00870073	0	0	0
23	TIGRP2P304838_rs9110667	36564323	A	G	0.394737	0.00870142	intron_variant	CLSTN2	ENSCAFG00000007635
12	TIGRP2P168842_rs8855253	56570060	A	G	0.201754	0.00870265	intergenic_region	7SK	ENSCAFG00000027858
13	BICF2S23048578	63606956	A	G	0.0526316	0.00871627	0	0	0
11	BICF2S22957845	21204022	G	A	0.232456	0.00873837	intron_variant	AFF4	ENSCAFG00000000930
21	BICF2S2355999	24972107	G	A	0.377193	0.00876445	intergenic_region	P2RY6	ENSCAFG00000005628
21	BICF2S2356000	24972264	G	A	0.377193	0.00876445	intergenic_region	P2RY6	ENSCAFG00000005628
17	BICF2S23421479	51479885	A	G	0.0877193	0.00879026	intergenic_region	PAIP2B	ENSCAFG00000009092
38	BICF2G63073121	17321580	G	A	0.140351	0.00879108	intron_variant	FAM78B	ENSCAFG00000013491
1	BICF2P613440	112955538	G	A	0.245614	0.00879561	intron_variant	EGLN2	ENSCAFG00000005079
13	BICF2G630659992	39146080	A	G	0.245614	0.008799	intergenic_region	SLC30A9	ENSCAFG00000001798
25	BICF2G630102705	38525189	A	G	0.0921053	0.00880168	intron_variant	NYAP2	ENSCAFG00000010328
32	BICF2P1277849	35345390	A	G	0.171053	0.00880578	intergenic_region	NDST4	ENSCAFG00000012211
15	BICF2P903087	43629212	A	G	0.241228	0.00888227	intergenic_region	HHIP	ENSCAFG00000007557
22	BICF2P343111	35395834	A	C	0.0964912	0.00888311	intergenic_region	SMC6	ENSCAFG00000005271
30	BICF2G630395657	40791548	G	A	0.241228	0.00888594	0	0	0
7	BICF2G630563256	63936588	A	G	0.327434	0.00888709	upstream_gene_variant	HRH4	ENSCAFG00000018162
17	BICF2G630220703	13054147	C	A	0.0789474	0.00889976	intergenic_region	U4	ENSCAFG00000028226
34	BICF2S23911001	34419920	G	A	0.300885	0.00890115	upstream_gene_variant	LRRC34	ENSCAFG00000014720
2	BICF2P734929	59688658	A	G	0.181416	0.00890546	missense_variant	BBS2	ENSCAFG00000009127
18	TIGRP2P248486_rs8660987	34429233	T	A	0.153509	0.00891181	intergenic_region	HIPK3	ENSCAFG00000007235
35	BICF2P916459	23793507	A	G	0.5	0.00892304	intron_variant	CSTF3	ENSCAFG00000024892
14	BICF2S230713	55582085	G	A	0.153509	0.00894755	intergenic_region	CAV1	ENSCAFG00000003404
14	BICF2S2357347	55593577	C	A	0.153509	0.00894755	intergenic_region	CAV1	ENSCAFG00000003404
22	BICF2S234180	5347971	A	G	0.179825	0.00894818	intron_variant	SIAH3	ENSCAFG00000004514
18	BICF2G630698508	39117667	A	G	0.135965	0.00895152	intergenic_region	MET	ENSCAFG00000029133
6	BICF2P942186	17719675	G	A	0.469027	0.00897272	downstream_gene_variant	MET	ENSCAFG00000016576
3	BICF2G630346295	70353088	A	T	0.324561	0.00897831	downstream_gene_variant	CYTL1	ENSCAFG00000015706
13	BICF2P928845	28404340	A	G	0.241228	0.00900558	intergenic_region	LDHB	ENSCAFG00000001098
3	BICF2G630354410	87517616	A	C	0.214912	0.00901623	intergenic_region	GPR125	ENSCAFG00000016531
21	BICF2G630643672	32455184	A	C	0.469027	0.00903134	intron_variant	SCUBE2	ENSCAFG00000007092
30	BICF2P834590	33327587	A	G	0.241228	0.00904374	intron_variant	KIF23	ENSCAFG00000017535
19	BICF2P1096599	42014122	G	A	0.434211	0.00905119	intergenic_region	NXPH2	ENSCAFG00000005201
3	BICF2P1108458	12122767	G	A	0.355263	0.00907313	intergenic_region	U4	ENSCAFG00000031155
29	BICF2P1132707	18883682	A	C	0.232456	0.00907373	downstream_gene_variant	SULF1	ENSCAFG00000007673
2	BICF2P1403343	22086710	T	A	0.0438596	0.00907681	downstream_gene_variant	FAM107B	ENSCAFG00000004714
9	BICF2P1263640	36457532	A	G	0.276316	0.00908578	intron_variant	GGNBP2	ENSCAFG00000017839
37	BICF2G630136076	33800870	G	A	0.171053	0.00909794	0	0	0
1	BICF2S23429070	20090310	A	C	0.385965	0.00912133	intron_variant	TCF4	ENSCAFG00000000140
1	BICF2P858100	70324364	A	G	0.0833333	0.0091373	downstream_gene_variant	CDC14B	ENSCAFG00000001201
16	BICF2P291403	21712723	A	G	0.0789474	0.00914623	intron_variant	PSD3	ENSCAFG00000005301
2	BICF2P1209360	71040539	G	A	0.333333	0.00914731	intergenic_region	U6	ENSCAFG00000029392
6	BICF2S2342707	30032808	A	G	0.0570175	0.0091672	intron_variant	SHISA9	ENSCAFG00000018839
22	BICF2P176199	15848766	G	A	0.434211	0.00918057	intron_variant	DIAPH3	ENSCAFG00000004902
27	BICF2P356282	36960142	A	C	0.381579	0.00920416	intron_variant	RIMKLB	ENSCAFG00000013881
2	BICF2P1191326	31609824	A	G	0.241228	0.00920829	intergenic_region	KLF6	ENSCAFG00000005346
20	BICF2P501151	13434268	C	A	0.267544	0.00922931	intergenic_region	7SK	ENSCAFG00000025835
2	BICF2P131081	15206727	A	G	0.175439	0.00924419	intergenic_region	LRRN1	ENSCAFG00000030045
39	BICF2S2369679	32856975	A	G	0.137168	0.009284	0	0	0
2	BICF2S23115998	65626566	A	G	0.144737	0.00929228	intergenic_region	ZNF423	ENSCAFG00000023585
2	BICF2G630674402	15513577	G	A	0.364035	0.00931462	intergenic_region	ZEB1	ENSCAFG00000004023
1	BICF2P368321	27719336	A	G	0.100877	0.00931877	upstream_gene_variant	ZNF438	ENSCAFG00000031384
17	BICF2G630217509	17818981	A	G	0.333333	0.00934964	intergenic_region	TDRD15	ENSCAFG00000030832
6	BICF2G630166227	18264435	G	A	0.131579	0.00935943	intron_variant	CLN3	ENSCAFG00000017139
15	BICF2G630427078	54792233	T	A	0.350877	0.00937054	intergenic_region	GRIA2	ENSCAFG00000008653
2	BICF2S2365880	38256927	G	A	0.421053	0.00937206	intergenic_region	NR3C1	ENSCAFG00000006293
7	BICF2P1314813	46787326	A	G	0.166667	0.00937763	intergenic_region	SYT4	ENSCAFG00000017678
34	BICF2P1013922	12787031	A	G	0.212389	0.00938184	intron_variant	MFN1	ENSCAFG00000011308
13	TIGRP2P182895_rs8696302	60019614	A	G	0.135965	0.0093857	upstream_gene_variant	RUFY3	ENSCAFG00000002918
16	BICF2G630813492	48101048	A	G	0.0964912	0.00939305	intergenic_region	TENM3	ENSCAFG00000008123
3	BICF2S22931067	30958746	A	G	0.109649	0.00940281	intron_variant	COL4A3BP	ENSCAFG00000009478
7	BICF2P1339703	78828817	G	A	0.232456	0.00943445	intron_variant	MYO5B	ENSCAFG00000018982
7	BICF2G630548931	5145309	T	A	0.128319	0.00943533	intron_variant	DENND1B	ENSCAFG00000011353
12	BICF2P1457458	6002700	A	G	0.29386	0.00943709	intergenic_region	C6orf89	ENSCAFG00000001432
27	BICF2G630147921	23890675	A	G	0.232456	0.00943768	intergenic_region	SOX5	ENSCAFG00000011571
26	BICF2P1308412	4578197	A	C	0.407895	0.00945927	intron_variant	TMEM132B	ENSCAFG00000006859
29	BICF2G630622354	14433834	A	G	0.0438596	0.00947069	intergenic_region	CYP7B1	ENSCAFG00000007228
30	BICF2G630407297	22394837	G	A	0.399123	0.00947336	intron_variant	TCF12	ENSCAFG00000016200
28	BICF2P669276	43081699	A	G	0.118421	0.00948335	0	0	0
5	BICF2S23722093	11356448	A	G	0.27193	0.00948929	intergenic_region	BSX	ENSCAFG00000011666
29	BICF2P915801	13399124	A	G	0.350877	0.00950186	intergenic_region	YTHDF3	ENSCAFG00000007215
15	BICF2G630434915	30007075	G	A	0.385965	0.00951323	intergenic_region	KITLG	ENSCAFG00000006091
4	BICF2P1366798	47305623	G	A	0.47807	0.00951421	intergenic_region	U6	ENSCAFG00000028841
20	BICF2P104087	13943577	G	A	0.157895	0.00951943	intergenic_region	LRRN1	ENSCAFG00000005960
30	BICF2G630412089	5171298	G	A	0.175439	0.00952567	intergenic_region	U6	ENSCAFG00000000808
30	BICF2G630412075	5195797	A	G	0.175439	0.00952567	intergenic_region	CRBN	ENSCAFG00000000808
1	BICF2G630715714	31361120	C	A	0.188596	0.00953285	upstream_gene_variant	HECA	ENSCAFG00000000282
23	BICF2P1006996	36528734	G	A	0.460526	0.00955069	upstream_gene_variant	CLSTN2	ENSCAFG00000007635
35	BICF2P187125	13888935	A	G	0.122807	0.00955322	intergenic_region	FAM117B	ENSCAFG00000009876
37	BICF2G630127022	11562061	G	A	0.495575	0.00955756	intergenic_region	BMPR2	ENSCAFG00000023687
37	BICF2S23413806	5759320	A	G	0.0921053	0.00956818	intron_variant	DNAH7	ENSCAFG00000010384
32	BICF2P915585	40827918	G	A	0.438596	0.00956998	0	0	0
20	BICF2S23317741	23737909	A	G	0.118421	0.00957525	intergenic_region	SUCLG2	ENSCAFG00000006583
4	BICF2P301789	29432034	A	G	0.340708	0.00959802	intron_variant	CCDC34	ENSCAFG00000015754
21	BICF2S23235173	47874781	G	A	0.385965	0.00961294	intergenic_region	BBOX1	ENSCAFG00000010174
6	BICF2P742566	38120369	A	T	0.401786	0.00961474	intergenic_region	ZSCAN10	ENSCAFG00000019283
22	BICF2G630334011	49742516	G	C	0.162281	0.00963074	intron_variant	CLYBL	ENSCAFG00000031580
37	BICF2P531118	5155469	G	A	0.197368	0.00963378	intergenic_region	U6	ENSCAFG00000026981
21	BICF2S23310752	23038872	C	A	0.315789	0.00966087	intron_variant	SERPINH1	ENSCAFG00000005386
26	BICF2P662759	4584086	A	G	0.385965	0.00966616	intron_variant	TMEM132B	ENSCAFG00000006859
12	BICF2G630119214	63876249	G	A	0.346491	0.00967016	intergenic_region	ATG5	ENSCAFG00000003701
19	BICF2G630252295	56284115	G	C	0.150442	0.00967397	0	0	0
24	TIGRP2P314976_rs9005200	26728024	G	A	0.214912	0.00967797	intron_variant	KIAA1755	ENSCAFG00000008896
4	BICF2S23244628	10511822	G	A	0.223684	0.00968825	intergenic_region	5S_rRNA	ENSCAFG00000028753
25	TIGRP2P327151_rs8720823	26351723	A	G	0.486842	0.00969249	intron_variant	BLK	ENSCAFG00000007963
37	BICF2P1424735	6340664	G	C	0.114035	0.00970224	downstream_gene_variant	CCDC150	ENSCAFG00000010707
14	BICF2P137966	54419809	C	G	0.355263	0.00970795	intergenic_region	MDFIC	ENSCAFG00000003393
1	TIGRP2P12602_rs8814840	92206133	A	G	0.486842	0.00973152	intergenic_region	GLIS3	ENSCAFG00000031483
1	BICF2P953141	92207526	A	G	0.486842	0.00973152	intergenic_region	GLIS3	ENSCAFG00000031483
32	BICF2P1347207	4930021	A	G	0.201754	0.00975024	intron_variant	C4orf22	ENSCAFG00000031408
25	BICF2S23622361	32141449	C	G	0.157895	0.00975377	intron_variant	DOCK5	ENSCAFG00000009001
12	BICF2P789374	43635847	A	C	0.0657895	0.00975693	intron_variant	ME1	ENSCAFG00000002941
18	BICF2G630698506	39130029	A	G	0.144737	0.00977613	intergenic_region	LPHN2	ENSCAFG00000029133
6	BICF2P808229	65486124	G	A	0.232456	0.00977973	intergenic_region	TTLL7	ENSCAFG00000020321
39	BICF2P684268	1536831	C	A	0.320175	0.00981624	0	0	0
33	BICF2P903306	27677524	C	A	0.171053	0.0098166	intron_variant	KALRN	ENSCAFG00000012281
15	TIGRP2P203828_rs9185351	54136595	G	A	0.157895	0.00983731	intergenic_region	U6	ENSCAFG00000027778
23	BICF2G630368753	48337389	G	A	0.399123	0.00985256	intron_variant	ARHGEF26	ENSCAFG00000008638
18	BICF2P1103623	56490641	A	C	0.0570175	0.00985579	0	0	0
14	BICF2G630530959	45247151	A	G	0.0921053	0.00986526	intron_variant	BBS9	ENSCAFG00000003161
37	BICF2G630133715	31197976	A	G	0.320175	0.00987372	0	0	0
11	BICF2G630304967	63825355	A	C	0.482301	0.00988634	intergenic_region	ACTL7B	ENSCAFG00000026792
7	BICF2G630558127	38930655	A	C	0.315789	0.00988949	intergenic_region	TMEM63A	ENSCAFG00000016140
26	BICF2S22929905	19079635	G	A	0.210526	0.00989872	intergenic_region	TMEM211	ENSCAFG00000024672
36	BICF2P1201427	17788992	A	G	0.223684	0.00991305	intergenic_region	7SK	ENSCAFG00000013158
32	BICF2P276477	10234064	A	G	0.184211	0.00991649	intron_variant	PTPN13	ENSCAFG00000009427
32	BICF2P303759	10247131	A	G	0.184211	0.00991649	intron_variant	PTPN13	ENSCAFG00000009427
22	BICF2G630317930	13930658	A	G	0.175439	0.00991789	intron_variant	PCDH17	ENSCAFG00000004870
4	TIGRP2P66752_rs9193739	84373185	G	A	0.353982	0.00993254	intergenic_region	CDH18	ENSCAFG00000031957
16	BICF2G630845654	15066382	A	G	0.0614035	0.00995081	intron_variant	NOS3	ENSCAFG00000004687
38	BICF2P960615	11923274	A	G	0.0921053	0.00998063	intron_variant	ESRRG	ENSCAFG00000010767
26	BICF2S22925046	24467676	A	G	0.166667	0.0099832	intron_variant	SFI1	ENSCAFG00000013206
31	BICF2G630734529	20620856	A	G	0.0789474	0.00999582	intergenic_region	cfa	ENSCAFG00000031311

## Sheet: Blood sugar
Table S2. List of all SNPs (p < 0.01) associated with blood sugar that were used for gene set and pathway analysis
Chr	SNP_ID	Position (bp)	A1	A2	Freq	P-value	Location	Official gene name	Ensemble gene Id
25	BICF2P1418953	27416887	A	G	0.075	2.78e-07	downstream_gene_variant	PRSS55	ENSCAFG00000008120
12	BICF2G630121162	60529545	G	A	0.045	4.64e-07	intergenic_region	GRIK2	ENSCAFG00000003580
35	BICF2P807794	24705215	A	G	0.065	2.17e-06	intergenic_region	POM121L2	ENSCAFG00000032620
29	BICF2P1233721	14600905	A	G	0.09	4.51e-06	intron_variant	CYP7B1	ENSCAFG00000007246
3	BICF2G630361659	93897764	A	G	0.06	4.67e-06	0	0	0
39	BICF2G630535183	19817208	A	G	0.04	4.9e-06	0	0	0
8	TIGRP2P108218_rs8591275	18829563	A	G	0.085	5.21e-06	intergenic_region	ZNF391	ENSCAFG00000008462
8	BICF2P366353	18845677	A	G	0.085	5.21e-06	intergenic_region	SNORD22	ENSCAFG00000008462
23	BICF2S22953180	13236053	A	G	0.09	6.33e-06	intergenic_region	U6	ENSCAFG00000029094
16	BICF2G630814309	48700134	A	G	0.035	7.27e-06	intergenic_region	7SK	ENSCAFG00000027716
1	BICF2P1202284	105391955	A	G	0.055	7.34e-06	downstream_gene_variant	PCDH15	ENSCAFG00000002820
8	BICF2S23528499	12364082	G	A	0.045	8.28e-06	intergenic_region	AKAP6	ENSCAFG00000013167
26	BICF2P1180786	32462764	A	G	0.21	8.82e-06	intergenic_region	ZWINT	ENSCAFG00000015521
25	BICF2G63097887	32591262	A	G	0.025	9.43e-06	intergenic_region	NEFM	ENSCAFG00000009019
18	BICF2G630698177	39548986	C	A	0.05	1.25e-05	intergenic_region	OR10G10	ENSCAFG00000008052
22	BICF2P875374	53031639	A	G	0.08	1.34e-05	intergenic_region	5S_rRNA	ENSCAFG00000006015
5	BICF2P563884	9745992	G	A	0.17	1.36e-05	intron_variant	SIAE	ENSCAFG00000011184
25	BICF2P1115404	19406943	A	G	0.065	1.43e-05	intron_variant	PALLD	ENSCAFG00000007492
4	BICF2P1274121	46187888	A	G	0.12	1.45e-05	intergenic_region	snoZ5	ENSCAFG00000027959
8	BICF2P64020	18966616	G	A	0.09	1.47e-05	intergenic_region	ZNF391	ENSCAFG00000027558
35	BICF2P85249	24715531	C	A	0.1	1.48e-05	intergenic_region	POM121L2	ENSCAFG00000032620
8	BICF2P435210	18760845	A	G	0.09	1.89e-05	intergenic_region		ENSCAFG00000008462
8	TIGRP2P108203_rs8713777	18778247	A	C	0.09	1.89e-05	intergenic_region	ZNF391	ENSCAFG00000008462
18	BICF2G630691666	47730704	A	G	0.065	1.96e-05	intron_variant	SHANK2	ENSCAFG00000010458
5	BICF2G630241963	70235881	A	C	0.095	2.26e-05	intergenic_region	PLCG2	ENSCAFG00000019989
34	BICF2G630452599	35984192	A	G	0.07	2.88e-05	intron_variant	PLD1	ENSCAFG00000015246
8	BICF2P307890	18901071	A	G	0.095	3.34e-05	intergenic_region	ZNF391	ENSCAFG00000027558
11	BICF2G630304877	63673388	C	A	0.08	3.49e-05	intergenic_region	ACTL7B	ENSCAFG00000026792
36	BICF2P1412338	28574364	A	T	0.06	3.72e-05	intergenic_region	FSIP2	ENSCAFG00000014480
25	BICF2G630470375	10259069	A	G	0.1	4e-05	downstream_gene_variant	ZC3H15	ENSCAFG00000024996
5	BICF2S22931998	9753213	G	A	0.215	4.02e-05	missense_variant	SIAE	ENSCAFG00000011184
8	BICF2P1130925	27450721	G	A	0.165	4.28e-05	intergenic_region	TRIM9	ENSCAFG00000014603
4	TIGRP2P60650_rs9054309	46222502	A	G	0.115	4.65e-05	intergenic_region	snoZ5	ENSCAFG00000027959
15	BICF2G630437667	26005299	A	G	0.145	4.92e-05	intergenic_region	U6	ENSCAFG00000027493
5	BICF2P755609	9719169	A	G	0.155	5.16e-05	3_prime_UTR_variant	SPA17	ENSCAFG00000032261
34	BICF2G630454217	34523028	A	G	0.18	5.22e-05	intron_variant	SAMD7	ENSCAFG00000014755
35	BICF2G630778167	24648468	G	A	0.1	6.19e-05	intergenic_region	PRSS16	ENSCAFG00000011100
23	BICF2P768034	13237090	G	A	0.105	6.47e-05	intergenic_region	U6	ENSCAFG00000029094
5	BICF2P833272	26672843	A	G	0.155	6.91e-05	intergenic_region	GRIA4	ENSCAFG00000014838
20	BICF2P792640	3581999	T	A	0.06	7.8e-05	intergenic_region	IQSEC1	ENSCAFG00000004358
1	BICF2P1351962	36604637	A	G	0.125	8.24e-05	intergenic_region	EPM2A	ENSCAFG00000000327
5	BICF2P403938	9725557	G	A	0.2	8.48e-05	intron_variant	SPA17	ENSCAFG00000032261
26	BICF2P1362267	32722381	A	G	0.055	8.7e-05	intergenic_region	ZWINT	ENSCAFG00000015521
13	BICF2P1216158	48945807	A	G	0.085	8.73e-05	intergenic_region	HOPX	ENSCAFG00000031330
5	BICF2P740506	9739332	A	G	0.08	0.000107556	intron_variant	SIAE	ENSCAFG00000011184
23	BICF2S23730424	12966846	G	A	0.08	0.000109958	intron_variant	OSBPL10	ENSCAFG00000005411
34	BICF2G630452632	35947639	A	G	0.165	0.000115017	downstream_gene_variant	PLD1	ENSCAFG00000015246
8	TIGRP2P107046_rs9040869	12075011	G	A	0.16	0.000120705	intergenic_region	AKAP6	ENSCAFG00000013167
4	BICF2P1400027	48217694	A	T	0.11	0.000120875	intergenic_region	5S_rRNA	ENSCAFG00000025800
5	BICF2P592586	26717482	A	G	0.105	0.000125427	intergenic_region	GRIA4	ENSCAFG00000014838
20	BICF2P254198	29709569	G	A	0.05	0.000129684	intergenic_region	U6	ENSCAFG00000007791
2	BICF2S23344153	18633065	A	G	0.18	0.000134085	intron_variant	CACNB2	ENSCAFG00000004474
17	BICF2G630218392	16276354	G	A	0.175	0.000137664	intergenic_region	TDRD15	ENSCAFG00000030832
15	BICF2P1152312	49774308	A	G	0.165	0.000147751	intergenic_region	PET112	ENSCAFG00000008088
7	BICF2P345048	42079969	A	C	0.1	0.000158728	intron_variant	ASH1L	ENSCAFG00000016944
7	BICF2P614273	28472162	G	A	0.05	0.000159061	intergenic_region	METTL11B	ENSCAFG00000015015
4	BICF2S23128138	16843522	A	G	0.105	0.000165641	intergenic_region	REEP3	ENSCAFG00000032538
14	BICF2P665225	18266721	A	G	0.29798	0.000166804	intron_variant	CDK6	ENSCAFG00000001998
1	BICF2G630718845	36627596	G	A	0.12	0.000172066	intergenic_region	EPM2A	ENSCAFG00000000327
1	BICF2G630718875	36676748	A	G	0.12	0.000172066	intergenic_region	EPM2A	ENSCAFG00000000327
12	TIGRP2P160879_rs9104911	26883903	A	G	0.08	0.000182153	intron_variant	LGSN	ENSCAFG00000002482
30	BICF2P956996	40369450	T	A	0.105	0.000184927	0	0	0
20	BICF2G630227727	4001436	A	G	0.065	0.000189982	intergenic_region	BEX4	ENSCAFG00000004411
10	BICF2G630483544	33857332	G	A	0.0858586	0.000194383	intergenic_region	CHST11	ENSCAFG00000032127
30	BICF2G630396833	39608235	A	G	0.07	0.00019977	intron_variant	SCAPER	ENSCAFG00000018100
5	BICF2P248028	26742699	A	G	0.115	0.00020156	intergenic_region	GRIA4	ENSCAFG00000014838
5	BICF2P464218	26780696	A	G	0.115	0.00020156	intergenic_region	GRIA4	ENSCAFG00000014838
31	BICF2G630735507	21744887	A	G	0.186869	0.000206935	intergenic_region	APP	ENSCAFG00000008557
15	BICF2P480445	49761284	G	A	0.465	0.000209614	intergenic_region	PET112	ENSCAFG00000008088
1	BICF2P587540	15506459	A	G	0.114583	0.000214198	intergenic_region	CDH20	ENSCAFG00000000086
5	BICF2P880291	9775791	G	A	0.195	0.00021483	intron_variant	TBRG1	ENSCAFG00000011215
30	BICF2G630406307	23483919	A	G	0.065	0.000219155	intron_variant	HTGL	ENSCAFG00000016560
30	BICF2G630406295	23505518	A	G	0.065	0.000219155	intron_variant	HTGL	ENSCAFG00000016560
8	BICF2P1306324	15658351	A	G	0.095	0.000225588	intergenic_region	MIPOL1	ENSCAFG00000013727
11	BICF2P1168820	46611227	T	A	0.155	0.000230642	intergenic_region	5S_rRNA	ENSCAFG00000025789
34	BICF2G630459410	29015868	A	G	0.135	0.000236175	intergenic_region	U1	ENSCAFG00000030237
1	BICF2S23318901	43285026	A	G	0.04	0.000241776	intergenic_region	RGS17	ENSCAFG00000000550
1	BICF2G630718868	36670508	C	A	0.135	0.000244138	intergenic_region	EPM2A	ENSCAFG00000000327
1	BICF2G630718805	36568489	A	G	0.115	0.00024422	intergenic_region	UTRN	ENSCAFG00000000326
3	BICF2G630350091	78268086	A	G	0.06	0.000246513	intergenic_region	NACA	ENSCAFG00000016329
8	BICF2P274513	21015965	G	A	0.08	0.000248899	intergenic_region	LRFN5	ENSCAFG00000013943
23	BICF2P910167	31702999	G	A	0.225	0.000252747	intron_variant	EPHB1	ENSCAFG00000006971
12	BICF2S23317896	23748119	A	G	0.075	0.000254466	intron_variant	DST	ENSCAFG00000002413
2	BICF2G630675518	12986746	A	G	0.12	0.000256661	intron_variant	PLXDC2	ENSCAFG00000004117
7	BICF2G630554135	20357052	C	G	0.135	0.000258496	upstream_gene_variant	NPHS2	ENSCAFG00000013834
8	TIGRP2P110010_rs9048090	25298364	A	G	0.065	0.000260638	intergenic_region	TXNRD1	ENSCAFG00000014169
17	BICF2P1365191	39501604	A	C	0.065	0.000272688	upstream_gene_variant	VAMP8	ENSCAFG00000007692
23	BICF2S2364169	39948365	C	A	0.07	0.000286662	intergenic_region	C3orf58	ENSCAFG00000031929
4	BICF2P716128	77484757	G	A	0.06	0.000292169	intergenic_region	U6	ENSCAFG00000018956
4	BICF2P231183	77522760	G	A	0.06	0.000292169	intergenic_region	U6	ENSCAFG00000018956
16	BICF2G630110926	31506478	A	T	0.055	0.000292483	intergenic_region	FUT10	ENSCAFG00000006336
10	BICF2S23426470	48312738	A	C	0.105	0.000294007	intron_variant	PRKCE	ENSCAFG00000002610
8	BICF2P1985	58298783	A	G	0.0979381	0.000294495	intergenic_region	U6	ENSCAFG00000029803
5	BICF2P989392	9798988	G	A	0.151515	0.000302423	intergenic_region	PANX3	ENSCAFG00000011230
25	TIGRP2P327409_rs9064866	27338535	G	A	0.2	0.000304863	intergenic_region	RP1L1	ENSCAFG00000008114
12	BICF2S23233493	47115573	G	A	0.07	0.000319772	intron_variant	AKIRIN2	ENSCAFG00000003082
2	BICF2P73558	15331353	C	G	0.145	0.000322558	intron_variant	ZEB1	ENSCAFG00000004023
10	BICF2G630483538	33848217	A	G	0.09	0.000325671	intergenic_region	CHST11	ENSCAFG00000032127
38	BICF2S23224871	11386231	C	G	0.05	0.000341157	intron_variant	USH2A	ENSCAFG00000010731
12	BICF2S23251156	43943071	A	C	0.045	0.000353556	intron_variant	SNAP91	ENSCAFG00000002951
15	TIGRP2P199255_rs9196863	35421347	G	A	0.14	0.000356067	intergenic_region	USP44	ENSCAFG00000006375
12	BICF2S23344268	14524507	A	G	0.06	0.000356216	upstream_gene_variant	RCAN2	ENSCAFG00000002023
12	BICF2P1328479	14539900	A	G	0.06	0.000356216	intron_variant	RCAN2	ENSCAFG00000002023
25	BICF2P263072	49320429	A	G	0.165	0.000360995	intron_variant	HDAC4	ENSCAFG00000012546
29	BICF2G630629895	33669506	A	G	0.3	0.000368064	intergenic_region	MMP16	ENSCAFG00000008935
16	BICF2G630110426	31148530	A	G	0.06	0.000370755	downstream_gene_variant	RNF122	ENSCAFG00000006291
5	BICF2P23185	9710306	G	A	0.175	0.000379544	intergenic_region	NRGN	ENSCAFG00000011168
15	BICF2G630438597	24322305	A	G	0.11	0.000380095	intergenic_region	PPFIA2	ENSCAFG00000005854
6	BICF2P932900	62574808	A	G	0.085	0.000403564	intron_variant	DDAH1	ENSCAFG00000029993
21	BICF2P282441	46378324	G	A	0.15	0.000408875	intergenic_region	CCDC59	ENSCAFG00000001197
13	BICF2G630748408	62609967	G	A	0.0561224	0.00042434	intergenic_region	PPBP	ENSCAFG00000031174
11	BICF2P1421907	46621466	G	A	0.105	0.000425714	intergenic_region	5S_rRNA	ENSCAFG00000025789
10	BICF2P835369	45083267	G	A	0.065	0.000435502	intron_variant	FAM178B	ENSCAFG00000002390
6	BICF2G630571344	77453516	A	G	0.185	0.000438045	intergenic_region	0	0
11	BICF2G630309920	76095573	A	C	0.19	0.000439184	0	0	0
1	BICF2P144870	15556670	A	G	0.0824742	0.000439921	intergenic_region	CDH20	ENSCAFG00000000086
31	BICF2P1379522	35456971	A	G	0.065	0.000444012	intergenic_region	Y_RNA	ENSCAFG00000020862
18	BICF2P1170056	46990128	G	C	0.3	0.000444504	intron_variant	CARS	ENSCAFG00000010271
18	BICF2S23351269	58284048	G	A	0.225	0.00044593	0	0	0
34	BICF2S2369707	26751677	A	G	0.125	0.000455259	intergenic_region	PPM1L	ENSCAFG00000014321
39	BICF2G6308414	100040129	A	G	0.1	0.000464348	0	0	0
9	BICF2P512882	11405635	G	A	0.09	0.000470486	intron_variant	TANC2	ENSCAFG00000013052
27	BICF2P294144	12420401	A	G	0.13	0.000471224	intergenic_region	PDZRN4	ENSCAFG00000009821
29	BICF2P1374511	30470704	A	G	0.155	0.000473152	intergenic_region	CNTN1	ENSCAFG00000008551
1	BICF2P1394758	110791070	A	G	0.155	0.00049219	intergenic_region	U4	ENSCAFG00000027018
5	BICF2P747550	9812910	A	G	0.161616	0.000492771	intergenic_region	PANX3	ENSCAFG00000011230
11	BICF2G630307966	74393560	G	A	0.065	0.000496878	0	0	0
35	BICF2P241768	22679146	A	C	0.135	0.000505478	intergenic_region	KIAA0319	ENSCAFG00000010398
31	BICF2P781009	7212602	G	A	0.495	0.000508682	intergenic_region	7SK	ENSCAFG00000022419
13	BICF2P1012495	22467136	C	A	0.245	0.000513941	intron_variant	TMEM65	ENSCAFG00000025273
30	BICF2P253012	24673322	A	G	0.0816327	0.000517471	intergenic_region	BNIP2	ENSCAFG00000016676
15	BICF2S23334099	45365511	A	G	0.195	0.000536469	intergenic_region	TTC29	ENSCAFG00000007765
8	BICF2P1011292	15592993	G	A	0.095	0.000537511	intergenic_region	MIPOL1	ENSCAFG00000013727
25	BICF2P711562	32536251	G	A	0.125	0.000548563	intergenic_region	NEFM	ENSCAFG00000009019
1	BICF2G630708423	7373455	A	G	0.333333	0.000550597	intergenic_region	ADAM7	ENSCAFG00000000034
11	BICF2G630307095	73675343	A	G	0.215	0.000553526	intron_variant	CDK5RAP2	ENSCAFG00000003560
12	TIGRP2P167114_rs8543695	54784443	A	G	0.09	0.000554508	intergenic_region	FUT9	ENSCAFG00000003421
4	BICF2P794512	77843561	G	A	0.05	0.000556373	intergenic_region	U6	ENSCAFG00000018956
7	BICF2P193349	68044350	T	A	0.05	0.000567869	intergenic_region	YES1	ENSCAFG00000018362
3	BICF2G630339728	43015006	G	A	0.055	0.000573474	intergenic_region	ARRDC4	ENSCAFG00000010896
12	BICF2P973986	59904523	A	G	0.09	0.000574108	intron_variant	GRIK2	ENSCAFG00000003580
20	BICF2P44348	12612395	A	G	0.11	0.000574574	intergenic_region	ARL8B	ENSCAFG00000005617
15	TIGRP2P201649_rs8752112	45359061	A	G	0.205	0.000579996	intergenic_region	TTC29	ENSCAFG00000007765
20	BICF2P1204356	9996635	A	G	0.07	0.00059079	intergenic_region	LMCD1	ENSCAFG00000005570
5	BICF2P236614	67611755	G	A	0.454545	0.000597041	intergenic_region	ZDHHC7	ENSCAFG00000019939
10	BICF2S235304	65243918	A	G	0.05	0.000597109	intergenic_region	RPS25	ENSCAFG00000003229
31	BICF2P738691	22302112	A	G	0.207071	0.000597217	intergenic_region	ADAMTS5	ENSCAFG00000024758
4	BICF2S23441090	77491198	G	A	0.05	0.000599099	intergenic_region	U6	ENSCAFG00000018956
4	BICF2P507875	77593500	G	A	0.05	0.000599099	intergenic_region	U6	ENSCAFG00000018956
12	BICF2P603266	34464833	C	A	0.0561224	0.000603065	intron_variant	RIMS1	ENSCAFG00000002640
1	BICF2P1107	17551203	A	G	0.05	0.000611875	intron_variant	ALPK2	ENSCAFG00000000107
10	BICF2G630488721	43164610	G	A	0.085	0.000620186	intron_variant	REV1	ENSCAFG00000002260
5	BICF2P1336778	54333422	A	G	0.41	0.00062365	intron_variant	C1orf177	ENSCAFG00000018997
8	BICF2P660799	52583474	A	G	0.07	0.000649828	intergenic_region	SNORA31	ENSCAFG00000027706
7	BICF2P1184464	18421082	G	A	0.18	0.000658756	intron_variant	SWT1	ENSCAFG00000013543
31	BICF2G630739047	29737529	G	A	0.05	0.000660266	intergenic_region	MRPS6	ENSCAFG00000028779
25	BICF2P186580	18752312	G	A	0.12	0.00066409	downstream_gene_variant	ATP12A	ENSCAFG00000007432
17	BICF2G630202430	51855189	A	G	0.055	0.00066532	intergenic_region	OLFML3	ENSCAFG00000009334
34	BICF2P437413	37732191	A	G	0.05	0.00066705	intron_variant	SYT6	ENSCAFG00000015488
15	BICF2S23616950	28908392	G	A	0.07	0.000677568	intergenic_region	7SK	ENSCAFG00000026336
6	BICF2P1262152	12435974	A	G	0.11	0.000679137	intron_variant	FBXL18	ENSCAFG00000016024
1	BICF2P1405933	8143284	A	G	0.12	0.00068619	intergenic_region	C12orf50	ENSCAFG00000000036
1	BICF2P1059285	106774910	G	A	0.195	0.000694586	intron_variant	AP2A1	ENSCAFG00000003541
1	BICF2P768897	106800981	G	A	0.195	0.000694586	intron_variant	TSKS	ENSCAFG00000003555
1	BICF2P1414771	106813764	G	A	0.195	0.000694586	intergenic_region	TSKS	ENSCAFG00000003555
35	BICF2G630772742	11345228	A	C	0.065	0.000694835	intron_variant	ADTRP	ENSCAFG00000009785
3	BICF2P588803	76965621	G	A	0.095	0.000696835	intergenic_region	7SK	ENSCAFG00000027433
12	BICF2S2301269	74915996	G	A	0.29	0.000699778	0	0	0
3	BICF2P864287	16043247	A	G	0.185	0.000700919	intergenic_region	CPT1C	ENSCAFG00000008096
8	BICF2P104654	18995935	A	G	0.34	0.000700993	intergenic_region	ZNF391	ENSCAFG00000027558
22	BICF2S23526117	43167419	C	A	0.165	0.000705834	intergenic_region	U6	ENSCAFG00000022318
1	TIGRP2P18165_rs9079841	28119704	G	C	0.085	0.000708576	intron_variant	AHI1	ENSCAFG00000000234
29	BICF2S23149047	13882413	C	A	0.225	0.000709304	intergenic_region	YTHDF3	ENSCAFG00000007215
8	BICF2S231233	60884869	A	C	0.125	0.000710231	intron_variant	EFCAB11	ENSCAFG00000031111
5	BICF2P1008770	66381245	A	G	0.125	0.000718679	intergenic_region	FOXF1	ENSCAFG00000019918
5	BICF2P808731	66404859	C	A	0.125	0.000718679	intergenic_region	FOXF1	ENSCAFG00000019918
28	BICF2S23731107	40923700	A	G	0.17	0.000721005	missense_variant	IRF8	ENSCAFG00000029433
32	BICF2P1036422	29381359	A	G	0.065	0.000734709	intergenic_region	COL25A1	ENSCAFG00000011361
33	BICF2S23334334	14278598	A	T	0.205	0.000746384	intron_variant	MORC1	ENSCAFG00000010316
21	BICF2P1458589	9672058	G	A	0.395	0.000748174	intergenic_region	SNORA72	ENSCAFG00000025134
13	BICF2S23513395	57112105	A	C	0.135	0.000756261	intergenic_region	U6	ENSCAFG00000026878
16	BICF2P1508598	17016935	G	A	0.0858586	0.000769111	intergenic_region	DPP6	ENSCAFG00000005001
1	BICF2P642413	93288163	A	G	0.085	0.000769228	upstream_gene_variant	TPCN2	ENSCAFG00000023391
18	BICF2G630690945	48583059	A	G	0.095	0.000772426	intergenic_region	CCND1	ENSCAFG00000010700
25	BICF2G63095908	30142213	A	G	0.18	0.000796402	intron_variant	PTK2B	ENSCAFG00000008670
25	BICF2G63095915	30162280	G	A	0.18	0.000796402	intron_variant	PTK2B	ENSCAFG00000008670
25	BICF2G63095943	30178173	A	G	0.18	0.000796402	intron_variant	PTK2B	ENSCAFG00000008670
1	BICF2P270625	110906338	A	G	0.14	0.000798209	intergenic_region	ZNF229	ENSCAFG00000030170
17	BICF2G630202371	51971970	A	G	0.0808081	0.000810604	intergenic_region	SYT6	ENSCAFG00000009348
8	TIGRP2P108260_rs8919725	19067317	A	G	0.18	0.000816413	intergenic_region	ZNF391	ENSCAFG00000027558
23	BICF2P761195	39187054	A	G	0.075	0.00083132	intron_variant	SLC9A9	ENSCAFG00000008028
17	BICF2S23411331	36014844	A	G	0.075	0.000835493	intergenic_region	TTC7B	ENSCAFG00000007091
12	BICF2P861977	8158994	A	G	0.185	0.000836057	upstream_gene_variant	KCNK5	ENSCAFG00000029359
8	BICF2G630415011	61428570	A	G	0.1	0.000837257	intergenic_region	CALM1	ENSCAFG00000017516
18	BICF2P903308	54870258	G	A	0.06	0.000839223	intron_variant	SYT7	ENSCAFG00000016121
14	BICF2S23417189	21273908	A	G	0.345	0.000862321	upstream_gene_variant	U1	ENSCAFG00000020789
5	BICF2P1245717	59923373	A	T	0.04	0.000864979	intron_variant	NPHP4	ENSCAFG00000019514
25	BICF2P1120991	41265136	A	G	0.09	0.000873027	intergenic_region	7SK	ENSCAFG00000025762
25	BICF2P630072	41277437	A	G	0.09	0.000873027	intergenic_region	7SK	ENSCAFG00000025762
15	BICF2G630437816	25808830	C	A	0.125	0.000875713	intergenic_region	U6	ENSCAFG00000027493
1	BICF2P812604	106831749	A	G	0.205	0.000887818	intron_variant	CPT1C	ENSCAFG00000003568
1	BICF2P520099	106854114	A	G	0.205	0.000887818	downstream_gene_variant	SLC6A15	ENSCAFG00000030638
10	BICF2P97539	25540933	A	G	0.065	0.000905854	intron_variant	MIEF1	ENSCAFG00000031294
5	BICF2P997736	44117925	A	G	0.18	0.000923342	intron_variant	PDE4B	ENSCAFG00000018583
5	BICF2P170755	44149035	G	A	0.18	0.000923342	intron_variant	PDE4B	ENSCAFG00000018583
23	BICF2G630376367	31709397	G	C	0.15	0.000928963	intron_variant	EPHB1	ENSCAFG00000006971
29	TIGRP2P364003_rs8837325	11512736	A	G	0.085	0.000933154	intergenic_region	CHD7	ENSCAFG00000007167
31	BICF2P178181	22381173	A	C	0.25	0.000933765	intergenic_region	ADAMTS5	ENSCAFG00000024758
17	BICF2G630221875	11866542	A	G	0.115	0.000936678	intergenic_region	MYCN	ENSCAFG00000003715
6	BICF2S2343856	61908996	A	C	0.484211	0.000936747	downstream_gene_variant	FAM49A	ENSCAFG00000032398
1	BICF2P314117	106866027	A	T	0.195	0.000939674	upstream_gene_variant	U4	ENSCAFG00000021272
1	BICF2P396797	106872536	A	G	0.195	0.000939674	upstream_gene_variant	IRF3	ENSCAFG00000003594
2	BICF2S23645548	40333642	A	G	0.07	0.000941892	intergenic_region	GRXCR2	ENSCAFG00000023537
10	BICF2P783256	65023208	A	G	0.505	0.000967422	intergenic_region	RPS25	ENSCAFG00000003229
38	BICF2S23454532	9786845	A	G	0.126263	0.000970577	intergenic_region	U6	ENSCAFG00000027756
7	BICF2S23431570	48958083	G	A	0.31	0.000972544	intergenic_region	NUDT21	ENSCAFG00000030119
25	BICF2P327092	24252637	A	G	0.105	0.000973637	intergenic_region	HAND2	ENSCAFG00000007858
1	BICF2P770991	110857650	A	G	0.145	0.000984992	intergenic_region	ZNF180	ENSCAFG00000029871
1	BICF2P1002269	110872054	G	A	0.145	0.000984992	intron_variant	ZNF229	ENSCAFG00000030170
5	BICF2G63032001	29291802	A	G	0.1	0.000986577	downstream_gene_variant	BIRC2	ENSCAFG00000023029
2	BICF2G630673199	18829526	A	G	0.085	0.000992184	intergenic_region	CACNB2	ENSCAFG00000004474
15	BICF2G630422321	59608199	G	A	0.195	0.000995614	missense_variant	NPY5R	ENSCAFG00000029438
8	BICF2P1410163	24103363	A	C	0.095	0.00101127	intron_variant	SLC39A12	ENSCAFG00000014164
17	BICF2G630208018	39457492	G	A	0.06	0.00101997	intron_variant	USP39	ENSCAFG00000007667
23	BICF2S23315132	44013903	A	G	0.16	0.0010217	intron_variant	CP	ENSCAFG00000008324
25	BICF2P463633	30055838	G	A	0.155	0.00103881	intron_variant	EPHX2	ENSCAFG00000008438
12	BICF2P1113207	15320455	A	G	0.0858586	0.00105526	intergenic_region	GPR110	ENSCAFG00000002068
31	BICF2P1021655	32110345	A	C	0.215	0.00107172	intron_variant	HLCS	ENSCAFG00000009689
4	BICF2P1125423	77519858	G	A	0.055	0.0010762	intergenic_region	U6	ENSCAFG00000018956
5	TIGRP2P69777_rs8972782	28140761	A	G	0.175	0.00107945	intergenic_region	PDGFD	ENSCAFG00000032342
7	BICF2P226954	28453229	G	A	0.095	0.00109577	intergenic_region	METTL11B	ENSCAFG00000015015
6	BICF2P990631	79886377	A	G	0.1	0.00109796	0	0	0
15	BICF2S23255323	65942507	A	C	0.11	0.00110519	0	0	0
4	TIGRP2P60737_rs8894904	46599112	G	A	0.295	0.00110795	intergenic_region	snoZ5	ENSCAFG00000027959
34	BICF2P345621	10724002	A	G	0.115	0.00111248	intergenic_region	IRX2	ENSCAFG00000010427
8	BICF2P561718	61823341	A	C	0.0789474	0.00111304	intron_variant	RPS6KA5	ENSCAFG00000017543
31	BICF2P111935	40522415	A	G	0.146465	0.00112753	0	0	0
12	BICF2P227220	54754464	A	G	0.285	0.00113281	upstream_gene_variant	FUT9	ENSCAFG00000003421
8	BICF2P794975	21260977	A	G	0.445	0.00115084	intergenic_region	LRFN5	ENSCAFG00000013943
23	BICF2P1349249	16324196	A	G	0.17	0.00115314	intergenic_region	FTL	ENSCAFG00000005494
23	BICF2P1349248	16324044	A	G	0.165	0.00117339	intergenic_region	FTL	ENSCAFG00000005494
20	BICF2P1167120	48637053	G	A	0.52	0.00118026	intron_variant	ZSWIM4	ENSCAFG00000016604
1	BICF2G630721391	40094376	G	A	0.195	0.00118048	intergenic_region	UST	ENSCAFG00000000372
7	BICF2G630553275	18799505	A	G	0.44	0.0011911	intron_variant	HMCN1	ENSCAFG00000013655
11	BICF2P1291088	72752083	A	G	0.06	0.00119444	intron_variant	BRINP1	ENSCAFG00000003526
5	BICF2P414351	67608137	A	G	0.49	0.00120123	intergenic_region	ZDHHC7	ENSCAFG00000019939
39	BICF2G630544415	322834	T	A	0.205	0.00120606	0	0	0
26	BICF2P488475	5076920	C	G	0.505	0.00120957	intergenic_region	SCARB1	ENSCAFG00000018018
12	BICF2S23720779	74894055	G	C	0.48	0.00121985	0	0	0
20	BICF2P189418	55130051	A	G	0.03	0.00121989	intron_variant	PLIN4	ENSCAFG00000015323
7	BICF2G630559659	58028741	C	G	0.12	0.00122506	upstream_gene_variant	NDST4	ENSCAFG00000031091
32	BICF2P219223	34326323	A	G	0.06	0.0012274	intergenic_region	UGT8	ENSCAFG00000012173
15	BICF2P1436268	53436485	A	G	0.14	0.00123644	intron_variant	CTSO	ENSCAFG00000008602
35	BICF2G630779978	26728327	A	G	0.06	0.00124656	0	0	0
1	BICF2P6216	106844696	G	A	0.22	0.00124874	downstream_gene_variant	ADM5	ENSCAFG00000028797
12	BICF2P103516	54810040	A	C	0.11	0.00126029	intergenic_region	FUT9	ENSCAFG00000003421
11	BICF2P711110	37066058	C	A	0.08	0.00126204	intergenic_region	CNTLN	ENSCAFG00000032537
12	BICF2S23028858	44065700	A	C	0.08	0.00126271	upstream_gene_variant	SNAP91	ENSCAFG00000002951
12	BICF2S2346540	44086388	A	G	0.08	0.00126271	intergenic_region	SNAP91	ENSCAFG00000002951
14	BICF2S23024925	20760130	G	A	0.216495	0.00127179	intron_variant	ASB4	ENSCAFG00000002124
39	BICF2G6307174	102912110	C	A	0.07	0.00128117	0	0	0
39	BICF2G630535180	19912287	A	G	0.07	0.00129315	0	0	0
9	BICF2P746905	26188838	A	G	0.08	0.00129384	intron_variant	COL1A1	ENSCAFG00000017018
32	BICF2P774041	11328376	A	G	0.1	0.00131039	intergenic_region	IBSP	ENSCAFG00000009558
21	BICF2P64084	52706940	G	A	0.305	0.00134142	0	0	0
35	BICF2P709205	13170118	G	A	0.365	0.00134464	intergenic_region	RANBP9	ENSCAFG00000009853
18	BICF2S2368351	16758720	A	G	0.115	0.00136622	intron_variant	RELN	ENSCAFG00000025345
7	BICF2P582290	15289736	A	G	0.09	0.00137174	intergenic_region	CACNA1E	ENSCAFG00000013004
1	BICF2S23324350	45975317	G	A	0.19	0.00137603	intergenic_region	U6	ENSCAFG00000027914
5	BICF2P1182500	26923050	A	G	0.15	0.00139096	intergenic_region	GRIA4	ENSCAFG00000014838
5	BICF2P1331127	26933123	A	G	0.15	0.00139096	intergenic_region	GRIA4	ENSCAFG00000014838
24	BICF2G630504184	21832547	A	G	0.135	0.00139189	intron_variant	C20orf112	ENSCAFG00000007232
25	BICF2S2295809	29327388	G	A	0.145	0.00139916	intergenic_region	PNOC	ENSCAFG00000008307
38	BICF2G63073296	17155740	G	A	0.295	0.00139965	intergenic_region	FAM78B	ENSCAFG00000013502
31	BICF2P366511	22338287	A	G	0.215	0.00140275	intergenic_region	ADAMTS5	ENSCAFG00000024758
11	BICF2S2323535	7023853	C	A	0.325	0.0014049	intergenic_region	SEMA6A	ENSCAFG00000000192
5	BICF2S23416041	87480088	A	G	0.44	0.00140569	intergenic_region	CDH8	ENSCAFG00000020436
23	BICF2P941324	39955944	A	G	0.07	0.00141612	intergenic_region	C3orf58	ENSCAFG00000031929
31	BICF2G630728442	7903769	C	A	0.26	0.00141666	intergenic_region	ATP5A1	ENSCAFG00000007869
2	BICF2P660892	33517799	A	G	0.255	0.00142443	intergenic_region	CRISPLD2	ENSCAFG00000016282
5	BICF2P473103	67592407	C	G	0.26	0.0014355	intergenic_region	ZDHHC7	ENSCAFG00000019939
6	BICF2G630579503	49796598	A	G	0.065	0.00143622	intron_variant	DBT	ENSCAFG00000020011
16	TIGRP2P216495_rs8556728	44495263	A	G	0.05	0.00144168	intron_variant	KLKB1	ENSCAFG00000007364
37	BICF2P1248363	16942224	A	G	0.05	0.00144559	intergenic_region	PTH2R	ENSCAFG00000013703
15	BICF2S23235044	49786868	G	A	0.525	0.00144693	intergenic_region	PET112	ENSCAFG00000008088
13	BICF2G630611629	21379696	A	C	0.15	0.0014552	stop_gained	ZHX2	ENSCAFG00000000967
35	BICF2P782968	7671701	G	A	0.375	0.00147171	intergenic_region	SNRNP48	ENSCAFG00000009574
25	BICF2G63094392	27646168	T	A	0.11	0.00150787	intron_variant	MSRA	ENSCAFG00000008143
26	BICF2S23657017	32913165	A	G	0.11	0.00150883	intergenic_region	ZWINT	ENSCAFG00000015521
7	BICF2P653791	79249880	G	A	0.14	0.00151289	intergenic_region	LIPG	ENSCAFG00000019036
1	BICF2P488457	28041296	A	G	0.16	0.00151356	intron_variant	AHI1	ENSCAFG00000000234
7	BICF2P1058452	34935676	A	G	0.09	0.00151384	upstream_gene_variant	AKT3	ENSCAFG00000015806
10	BICF2S23333629	60879410	A	G	0.31	0.00151878	synonymous_variant	PAPOLG	ENSCAFG00000002975
34	BICF2G630454897	33275947	G	A	0.09	0.0015354	intergenic_region	CAMTA1	ENSCAFG00000014605
25	BICF2G63095975	30195798	G	A	0.215	0.00153922	intron_variant	PTK2B	ENSCAFG00000008670
5	BICF2P224450	60751478	A	G	0.195	0.00153932	intergenic_region	DNAJC11	ENSCAFG00000019632
16	BICF2G630820477	57502479	A	G	0.12	0.00155331	intergenic_region	5S_rRNA	ENSCAFG00000021071
11	BICF2G630306972	73625447	A	C	0.24	0.00155454	intron_variant	CDK5RAP2	ENSCAFG00000003560
27	BICF2G630148871	25337197	G	A	0.305	0.00155629	intron_variant	ABCC9	ENSCAFG00000012066
27	BICF2P1392140	9146530	G	A	0.16	0.00155791	intergenic_region	DBX2	ENSCAFG00000032677
6	BICF2P515745	78729918	C	A	0.17	0.0015615	0	0	0
14	BICF2P289553	17848003	A	G	0.135	0.00156788	intron_variant	KRIT1	ENSCAFG00000001961
21	BICF2S23760377	14288795	A	C	0.125	0.00159872	intergenic_region	TMEM126B	ENSCAFG00000004520
2	BICF2S23535201	12949197	G	A	0.12	0.0016001	intron_variant	PLXDC2	ENSCAFG00000004117
11	BICF2P95006	46599028	A	G	0.16	0.00165823	intergenic_region	5S_rRNA	ENSCAFG00000025789
4	BICF2S2353863	69880107	G	C	0.375	0.00166719	intergenic_region	FYB	ENSCAFG00000023062
26	BICF2S23531583	32433822	G	A	0.425	0.00167603	splice_donor_variant&intron_variant	ZWINT	ENSCAFG00000015521
5	BICF2P27987	9696998	C	G	0.205	0.0016783	intergenic_region	NRGN	ENSCAFG00000011168
4	BICF2P992623	77581864	A	G	0.065	0.00170525	intergenic_region	SPA17	ENSCAFG00000018956
7	BICF2G630553273	18798479	A	G	0.445	0.00170598	intron_variant	HMCN1	ENSCAFG00000013655
19	TIGRP2P266348_rs8686539	37621180	C	A	0.125	0.00171479	intergenic_region	TMEM163	ENSCAFG00000005012
36	BICF2G630754173	32872792	G	A	0.393939	0.00172972	0	0	0
13	BICF2S2294506	46000752	A	G	0.095	0.00173857	intron_variant	SCFD2	ENSCAFG00000002031
13	BICF2G630613763	23706280	A	T	0.125	0.00174254	intergenic_region	ACMSD	ENSCAFG00000001080
37	BICF2P634984	22240789	A	G	0.06	0.00174837	intron_variant	ABCA12	ENSCAFG00000014278
34	BICF2G630454892	33282080	A	G	0.07	0.00176956	intergenic_region	U6	ENSCAFG00000014605
19	BICF2G63050232	32514502	A	G	0.165	0.00177568	intergenic_region	7SK	ENSCAFG00000021956
12	BICF2S23541230	45374365	G	A	0.215	0.00180299	intergenic_region	7SK	ENSCAFG00000020665
11	BICF2P775125	43059842	C	G	0.32	0.00180439	intergenic_region	IZUMO3	ENSCAFG00000014096
15	TIGRP2P199550_rs8569567	36317655	A	C	0.115	0.00181005	intergenic_region	C12orf55	ENSCAFG00000006487
5	BICF2S23741230	15572077	A	G	0.305	0.00181222	3_prime_UTR_variant	TMPRSS4	ENSCAFG00000012829
30	BICF2P1427343	40101247	G	A	0.295	0.00181236	3_prime_UTR_variant	FBXO22	ENSCAFG00000018153
5	BICF2P1414531	26523868	C	A	0.085	0.00182249	intron_variant	GRIA4	ENSCAFG00000014838
5	BICF2S2306878	26540825	A	G	0.085	0.00182249	intron_variant	GRIA4	ENSCAFG00000014838
12	BICF2S23251290	45401495	G	A	0.32	0.00182352	intergenic_region	7SK	ENSCAFG00000020665
4	BICF2P627832	44200582	C	A	0.085	0.00184008	intergenic_region	TENM2	ENSCAFG00000017137
4	BICF2P1175608	44233369	G	A	0.085	0.00184008	intergenic_region	TENM2	ENSCAFG00000017137
25	BICF2G63095922	30164948	A	G	0.19	0.00185841	missense_variant	PTK2B	ENSCAFG00000008670
1	BICF2P328894	106182973	A	C	0.065	0.00187749	intron_variant	C19orf81	ENSCAFG00000029175
29	BICF2P341807	14561284	A	G	0.18	0.0018852	intron_variant	CYP7B1	ENSCAFG00000007246
29	BICF2S23314065	7442869	G	A	0.075	0.00188754	intron_variant	LYN	ENSCAFG00000007034
29	BICF2S23731414	7474002	A	T	0.075	0.00188754	intergenic_region	LYN	ENSCAFG00000007034
23	TIGRP2P307308_rs8872921	46860127	A	G	0.16	0.00189035	intron_variant	MBNL1	ENSCAFG00000008603
34	BICF2S23117160	42507116	A	G	0.12	0.00189402	0	0	0
33	BICF2P275748	16720204	A	G	0.0808081	0.00189716	intron_variant	C3orf52	ENSCAFG00000030347
34	BICF2P730114	14045581	A	C	0.191919	0.00189854	intergenic_region	CCDC39	ENSCAFG00000011540
2	BICF2S2393167	18442644	C	A	0.445	0.0019045	downstream_gene_variant	ARL5B	ENSCAFG00000004413
17	BICF2S2372506	53842654	G	A	0.075	0.00196021	intron_variant	ATP1A1	ENSCAFG00000009795
2	BICF2P270981	11633452	G	A	0.235	0.00197437	intergenic_region	SKIDA1	ENSCAFG00000004142
2	BICF2P514631	53806826	A	G	0.07	0.00198095	intergenic_region	PIK3R1	ENSCAFG00000007626
2	TIGRP2P22987_rs8610147	53814695	A	C	0.07	0.00198095	intergenic_region	PIK3R1	ENSCAFG00000007626
20	BICF2G630227720	3749923	A	G	0.12	0.00199474	intergenic_region	NUP210	ENSCAFG00000004375
31	BICF2G630735588	21859294	G	C	0.085	0.00200592	3_prime_UTR_variant	CYYR1	ENSCAFG00000031264
17	BICF2P71585	46863836	G	A	0.455	0.00201073	intergenic_region	LRRTM4	ENSCAFG00000008149
7	BICF2G63083679	68877155	G	A	0.11	0.00201429	intergenic_region	METTL4	ENSCAFG00000024603
34	BICF2P127902	42516369	A	G	0.12	0.00202101	0	0	0
25	BICF2P527280	43112611	A	G	0.21	0.00202763	upstream_gene_variant	ARMC9	ENSCAFG00000010979
3	TIGRP2P56667_rs9213518	93654803	A	G	0.135	0.00203197	0	0	0
21	BICF2P876389	21384099	C	G	0.175	0.00203513	intron_variant	PAK1	ENSCAFG00000004956
4	TIGRP2P60620_rs9184860	46165861	G	A	0.19	0.00204077	intergenic_region	snoZ5	ENSCAFG00000027959
1	TIGRP2P9344_rs9087246	78169853	A	G	0.115	0.00204472	intergenic_region	TLE1	ENSCAFG00000001462
10	BICF2P357488	35206534	A	G	0.145	0.00204513	intron_variant	U6	ENSCAFG00000002015
8	BICF2P216464	54938047	A	T	0.155	0.00204721	intergenic_region	5S_rRNA	ENSCAFG00000022369
5	BICF2G630235669	90739878	A	G	0.145	0.00205064	0	0	0
15	TIGRP2P199094_rs9116419	35032217	G	A	0.195	0.00205524	intron_variant	NR2C1	ENSCAFG00000006244
5	BICF2P1079460	57636971	A	G	0.345	0.00206192	intergenic_region	ACTRT2	ENSCAFG00000027054
5	BICF2P630915	15567990	A	G	0.355	0.00206796	downstream_gene_variant	TMPRSS4	ENSCAFG00000012829
7	BICF2P99814	55903148	C	A	0.375	0.00206848	intron_variant	NOL4	ENSCAFG00000017974
19	TIGRP2P264671_rs8685623	31258296	A	G	0.195	0.00207013	intergenic_region	EN1	ENSCAFG00000032481
14	BICF2G630517245	4014781	G	A	0.53	0.00208403	intron_variant	EXOC4	ENSCAFG00000001308
16	BICF2G630110726	31361645	G	C	0.085	0.00212286	intergenic_region	FUT10	ENSCAFG00000006336
17	BICF2G630201930	52641295	A	G	0.17	0.00212409	intron_variant	SYCP1	ENSCAFG00000009705
14	BICF2P405424	41674511	A	G	0.16	0.00213464	intron_variant	CREB5	ENSCAFG00000003005
27	BICF2P384290	3611209	G	A	0.365	0.00214106	upstream_gene_variant	SMAGP	ENSCAFG00000007785
5	BICF2P961576	34108486	G	A	0.16	0.00215213	intron_variant	WDR16	ENSCAFG00000017427
4	BICF2S23320716	52982954	A	G	0.34	0.00215658	3_prime_UTR_variant	FAM71B	ENSCAFG00000017574
21	BICF2P911377	46363480	A	G	0.285	0.00216709	intergenic_region	GRIK2	ENSCAFG00000001197
12	BICF2G630121959	59530207	A	C	0.11	0.00217864	intergenic_region	ACA64	ENSCAFG00000027834
31	BICF2P1412200	35602889	A	G	0.095	0.00218531	intergenic_region	Y_RNA	ENSCAFG00000020862
31	BICF2S22956788	35641269	A	G	0.095	0.00218531	intergenic_region	U8	ENSCAFG00000026415
8	BICF2S23247222	25426569	A	C	0.28	0.0022036	intergenic_region	BACE2	ENSCAFG00000014169
18	BICF2S22942608	51807834	A	G	0.255	0.00222076	upstream_gene_variant	FRMD8	ENSCAFG00000013615
5	BICF2P721420	67652615	G	A	0.520202	0.00222534	intron_variant	CRISPLD2	ENSCAFG00000019943
11	BICF2S23040831	69480428	T	A	0.257576	0.00223012	intergenic_region	PAPPA	ENSCAFG00000003473
34	BICF2S23741933	16193604	A	G	0.22	0.00223339	intron_variant	MCF2L2	ENSCAFG00000011796
1	BICF2P606025	15519473	A	G	0.142857	0.00226208	intergenic_region	CDH20	ENSCAFG00000000086
22	BICF2S23525797	43148970	G	A	0.18	0.00226286	intergenic_region	U6	ENSCAFG00000022318
15	BICF2G630437506	26195956	A	G	0.375	0.00227452	intergenic_region	U6	ENSCAFG00000027493
15	BICF2G630437502	26197010	G	A	0.375	0.00227452	intergenic_region	U6	ENSCAFG00000027493
12	TIGRP2P173797_rs9171905	74882934	A	T	0.343434	0.00228637	0	0	0
8	BICF2P736561	37475370	G	A	0.085	0.00228701	intron_variant	KCNH5	ENSCAFG00000032548
5	BICF2P735711	56051983	C	G	0.136364	0.00229387	intron_variant	ZYG11A	ENSCAFG00000019206
7	BICF2P415222	74415876	A	G	0.19	0.0023002	intron_variant	PTPRM	ENSCAFG00000018639
31	BICF2P125514	8142635	G	A	0.34	0.00231729	intron_variant	ROBO1	ENSCAFG00000007903
4	BICF2P732516	77554507	A	G	0.055	0.00233798	intergenic_region	RASSF9	ENSCAFG00000018956
15	BICF2G630436541	27282206	G	A	0.136364	0.00234723	intergenic_region	ALX1	ENSCAFG00000005972
22	BICF2G63092082	63142723	G	A	0.409091	0.00235019	0	0	0
4	BICF2G630170605	78934416	A	G	0.095	0.00235211	intergenic_region	U6	ENSCAFG00000027810
13	BICF2G630748785	62307372	A	G	0.38	0.00235584	intron_variant	RASSF6	ENSCAFG00000003025
6	BICF2P961798	62836639	A	G	0.475	0.00235605	intergenic_region	SYDE2	ENSCAFG00000020287
12	BICF2P1052652	35400339	G	A	0.353535	0.00237072	intergenic_region	KCNQ5	ENSCAFG00000002645
38	BICF2P1181609	9565774	G	A	0.207071	0.00238459	intergenic_region	U6	ENSCAFG00000027756
27	BICF2S2341617	3753204	G	A	0.36	0.00243824	intron_variant	CSRNP2	ENSCAFG00000007860
12	BICF2P216683	51554750	A	G	0.215	0.0024442	intergenic_region	SNORD112	ENSCAFG00000027816
25	BICF2P389501	32532681	C	A	0.17	0.00246949	intergenic_region	NEFM	ENSCAFG00000009019
4	TIGRP2P62067_rs8521839	52636476	G	A	0.415	0.00247537	intergenic_region	SOX30	ENSCAFG00000017351
4	BICF2S2316808	32288857	A	G	0.345	0.00247836	intergenic_region	7SK	ENSCAFG00000021405
15	BICF2S23444662	53462364	G	A	0.115	0.00249364	intergenic_region	CTSO	ENSCAFG00000008602
39	BICF2P699609	122673998	G	A	0.055	0.00249805	0	0	0
12	BICF2P389326	45405028	G	A	0.325	0.0025091	intergenic_region	7SK	ENSCAFG00000020665
22	BICF2S23645851	42090268	A	C	0.267677	0.00251618	intergenic_region	U6	ENSCAFG00000026087
3	BICF2G630348067	74290766	A	G	0.07	0.00252204	intron_variant	TBC1D1	ENSCAFG00000016208
24	BICF2P1431124	4124456	A	C	0.11	0.00252703	intergenic_region	SLC24A3	ENSCAFG00000005373
9	BICF2P1398601	30890606	G	A	0.28	0.00253505	intergenic_region	PCTP	ENSCAFG00000017369
37	BICF2G630129217	26717914	G	A	0.075	0.0025352	intergenic_region	SLC4A3	ENSCAFG00000015723
35	BICF2P854561	3840643	A	G	0.09	0.00255895	intergenic_region	SLC22A23	ENSCAFG00000009344
10	BICF2P1325377	47512353	A	G	0.111111	0.00256944	intergenic_region	SIX2	ENSCAFG00000002550
21	BICF2P644882	45505847	A	G	0.06	0.00257085	intergenic_region	UBE2D3	ENSCAFG00000024756
27	BICF2P507470	28568843	A	C	0.075	0.00258258	intron_variant	PIK3C2G	ENSCAFG00000012564
8	BICF2P921086	55506554	A	G	0.21	0.00259334	intergenic_region	5S_rRNA	ENSCAFG00000022369
18	BICF2P1266531	53158717	A	G	0.08	0.00261525	intergenic_region	MARK2	ENSCAFG00000014976
20	BICF2S23121289	50869560	G	A	0.0505051	0.00262277	intron_variant	C11orf84	ENSCAFG00000017892
21	BICF2P281524	22276751	C	A	0.22	0.00263095	intergenic_region	C11orf30	ENSCAFG00000005263
1	BICF2P363287	15835728	A	G	0.22	0.00263247	intergenic_region	FSIP2	ENSCAFG00000028257
34	BICF2G630454918	33246665	A	G	0.13	0.00264114	intergenic_region	LUZP2	ENSCAFG00000014605
36	BICF2S2378767	27975841	A	G	0.09	0.00264277	intergenic_region	U6	ENSCAFG00000028366
30	BICF2G630398507	37789921	G	A	0.105	0.00266525	downstream_gene_variant	CYP1A1	ENSCAFG00000017937
25	BICF2P1300962	42257644	A	G	0.14	0.00266667	intron_variant	FBXO36	ENSCAFG00000010659
22	BICF2P82308	32192803	G	A	0.3	0.00268988	intergenic_region	RNF219	ENSCAFG00000031900
22	BICF2G630332272	42106094	A	C	0.26	0.00271579	intergenic_region	U6	ENSCAFG00000026087
5	BICF2G630241879	70376098	A	G	0.485	0.00273271	intergenic_region	CMIP	ENSCAFG00000019997
12	TIGRP2P170313_rs8990794	63750937	A	G	0.265	0.00273298	intergenic_region	ATG5	ENSCAFG00000003701
24	BICF2S23157778	26658430	G	A	0.325	0.00274143	intron_variant	TGM2	ENSCAFG00000008869
15	BICF2G630442212	16323750	A	G	0.06	0.0027507	3_prime_UTR_variant	ST3GAL3	ENSCAFG00000004887
7	BICF2S2314935	42700328	A	G	0.09	0.00279465	upstream_gene_variant	UBE2Q1	ENSCAFG00000017177
6	BICF2P123127	67489915	A	G	0.439394	0.00279541	intergenic_region	FSIP2	ENSCAFG00000005648
24	BICF2G630504241	21795836	G	A	0.135	0.00280081	intron_variant	ASXL1	ENSCAFG00000007219
36	BICF2S23241270	28077134	A	G	0.13	0.00281384	intergenic_region	U6	ENSCAFG00000028366
16	BICF2S23738267	41420830	T	A	0.205	0.00282159	downstream_gene_variant	IZUMO3	ENSCAFG00000028470
11	BICF2P1427537	43049365	A	G	0.365	0.00283256	intergenic_region	ZBTB18	ENSCAFG00000014096
27	TIGRP2P351576_rs8564511	28503396	G	A	0.111111	0.00285593	intron_variant	PIK3C2G	ENSCAFG00000012564
7	BICF2G630556847	34941401	A	C	0.075	0.00286572	intergenic_region	AKT3	ENSCAFG00000015806
5	BICF2P796412	19436463	A	G	0.14	0.00286576	intron_variant	USP28	ENSCAFG00000013688
10	TIGRP2P139770_rs8714789	44861065	A	G	0.125	0.00288169	intergenic_region	TMEM131	ENSCAFG00000002365
23	BICF2S23443139	51213058	A	G	0.45	0.00288231	intergenic_region	VEPH1	ENSCAFG00000008893
10	BICF2P1278074	37477990	T	A	0.155	0.00288351	intergenic_region	C2orf40	ENSCAFG00000002098
4	TIGRP2P62408_rs8884582	53478121	C	A	0.38	0.00288838	intron_variant	SGCD	ENSCAFG00000017592
32	BICF2S23340785	35968494	G	A	0.42	0.00289427	intergenic_region	TRAM1L1	ENSCAFG00000031103
35	BICF2S23335340	27303334	A	G	0.28	0.00289716	0	0	0
7	BICF2G630553285	18808963	G	A	0.525	0.0028988	intron_variant	HMCN1	ENSCAFG00000013655
25	BICF2G63097487	32167877	G	A	0.075	0.00290858	intron_variant	DOCK5	ENSCAFG00000009001
3	BICF2S2323991	94469321	A	G	0.215	0.00291042	0	0	0
9	BICF2G630836547	38617962	G	A	0.065	0.00291082	intergenic_region	SNORA70	ENSCAFG00000018340
39	BICF2P398117	5638623	C	A	0.335	0.00291249	0	0	0
32	BICF2G630598280	14108816	G	A	0.295	0.00291292	intergenic_region	CCSER1	ENSCAFG00000009949
36	BICF2G630766103	5694082	G	A	0.45	0.00292521	downstream_gene_variant	PLA2R1	ENSCAFG00000009598
31	BICF2P1423939	29466297	A	G	0.405	0.00292763	intergenic_region	MRPS6	ENSCAFG00000009541
30	BICF2G630407416	21691192	A	C	0.095	0.00294565	intergenic_region	MNS1	ENSCAFG00000016053
34	BICF2P1085140	14427742	T	A	0.164948	0.00296044	intergenic_region	DNAJC19	ENSCAFG00000032714
7	BICF2G630553256	18788086	G	C	0.445	0.00296137	intergenic_region	IVNS1ABP	ENSCAFG00000013589
4	BICF2P479839	34353574	A	G	0.24	0.00299211	upstream_gene_variant	OPN4	ENSCAFG00000015975
35	BICF2G630780608	27175040	A	C	0.08	0.00299504	0	0	0
15	BICF2P1138722	24704300	G	A	0.415	0.00300321	intron_variant	TMTC2	ENSCAFG00000005914
35	BICF2P1148137	5106601	A	C	0.19	0.00301087	downstream_gene_variant	RPP40	ENSCAFG00000009435
13	BICF2S2306648	49605856	A	G	0.065	0.00301859	intergenic_region	HMCN1	ENSCAFG00000002335
6	BICF2S23445502	18951433	A	G	0.151515	0.0030189	intron_variant	KIAA0556	ENSCAFG00000017396
14	BICF2G630519697	11005777	A	G	0.275	0.00302203	intron_variant	POT1	ENSCAFG00000001754
14	BICF2G630519712	11032524	A	C	0.275	0.00302203	intron_variant	POT1	ENSCAFG00000001754
19	BICF2S23410229	13671129	A	C	0.48	0.0030234	intergenic_region	U6	ENSCAFG00000031027
1	BICF2P161177	111004523	G	A	0.125	0.00302416	intron_variant	ZNF235	ENSCAFG00000031857
24	BICF2P251711	4414653	G	A	0.11	0.00302772	upstream_gene_variant	SCP2D1	ENSCAFG00000005375
11	BICF2P815744	61413940	A	G	0.295	0.00302911	intron_variant	FKTN	ENSCAFG00000002770
11	BICF2P815753	61414660	A	G	0.295	0.00302911	intron_variant	FKTN	ENSCAFG00000002770
17	BICF2P1079959	7808033	A	G	0.07	0.0030454	intergenic_region	KCNF1	ENSCAFG00000003483
8	BICF2P280136	52679695	G	A	0.145	0.00307024	intergenic_region	SNORA31	ENSCAFG00000027706
38	BICF2G63073430	17008089	A	G	0.075	0.00307187	downstream_gene_variant	FAM177B	ENSCAFG00000013509
10	BICF2P513762	43376946	A	C	0.08	0.00308139	intergenic_region	TXNDC9	ENSCAFG00000002287
5	BICF2G630241882	70358833	A	G	0.39	0.00308646	intergenic_region	CMIP	ENSCAFG00000019997
8	BICF2P1320361	59517980	A	C	0.235	0.0031205	intron_variant	KCNK10	ENSCAFG00000017343
13	BICF2P1039881	46076733	C	A	0.1	0.00312651	intron_variant	FIP1L1	ENSCAFG00000002034
7	BICF2P72480	42005334	A	G	0.175	0.00313667	upstream_gene_variant	MSTO1	ENSCAFG00000016938
5	BICF2P1291561	60760631	G	A	0.395	0.00313672	intergenic_region	DNAJC11	ENSCAFG00000019632
1	BICF2P527402	123064583	A	G	0.292929	0.0031389	0	0	0
29	BICF2S23438166	11833870	G	A	0.25	0.00314788	intron_variant	ASPH	ENSCAFG00000007197
27	BICF2P994574	3814403	G	A	0.165	0.00316162	intron_variant	SLC11A2	ENSCAFG00000007902
2	BICF2P973817	78288462	G	A	0.095	0.00316446	upstream_gene_variant	PINK1	ENSCAFG00000015045
17	BICF2P911491	25435065	A	C	0.205	0.00316583	intron_variant	SPAST	ENSCAFG00000005713
19	BICF2P359979	26548524	A	G	0.06	0.00316771	intergenic_region	CNTNAP5	ENSCAFG00000004689
30	BICF2P634903	13650219	G	A	0.485	0.00317884	intergenic_region	SEMA6D	ENSCAFG00000013832
12	TIGRP2P169773_rs9182056	61311010	A	G	0.145	0.00318023	intergenic_region	U6	ENSCAFG00000028773
1	BICF2S2364852	39518270	A	G	0.09	0.00318716	intergenic_region	SASH1	ENSCAFG00000000366
5	BICF2P1110259	54521656	C	A	0.31	0.00318921	missense_variant	ACOT11	ENSCAFG00000019022
35	BICF2G630777717	23529824	G	A	0.05	0.00320639	intron_variant	LRRC16A	ENSCAFG00000010536
35	BICF2S23311059	11692461	C	A	0.06	0.00321997	intron_variant	HIVEP1	ENSCAFG00000009791
20	BICF2S2308135	30634582	A	G	0.15	0.0032282	intergenic_region	SNORA55	ENSCAFG00000027609
18	BICF2G630698247	39493338	A	G	0.085	0.00324466	intergenic_region	OR5R1	ENSCAFG00000008048
20	BICF2P1037794	17844814	G	A	0.23	0.00325263	intron_variant	CNTN3	ENSCAFG00000006357
8	BICF2P82361	25475123	A	C	0.185	0.00326212	intergenic_region	FHIT	ENSCAFG00000014169
6	BICF2G630579546	49777952	A	G	0.49	0.00326257	intron_variant	DBT	ENSCAFG00000020011
1	BICF2G630722887	41745969	A	G	0.075	0.00326753	upstream_gene_variant	ZBTB2	ENSCAFG00000000422
4	BICF2P394009	34316952	A	G	0.25	0.00327695	intron_variant	WAPAL	ENSCAFG00000015966
23	BICF2G630383995	19599831	A	G	0.22	0.00330427	intron_variant	THRB	ENSCAFG00000005741
2	TIGRP2P20905_rs9024622	11701652	G	C	0.13	0.00331459	intergenic_region	SKIDA1	ENSCAFG00000004142
7	BICF2G630553332	18825832	A	G	0.53	0.00333728	intron_variant	HMCN1	ENSCAFG00000013655
15	BICF2P352914	45370713	G	A	0.195	0.00334195	intergenic_region	TTC29	ENSCAFG00000007765
3	BICF2G630361892	94271352	G	A	0.055	0.00335234	0	0	0
8	BICF2P805283	28447830	T	A	0.17	0.00337539	intergenic_region	U6	ENSCAFG00000030609
27	TIGRP2P354682_rs9170382	38148530	G	A	0.22	0.00337752	upstream_gene_variant	SPSB2	ENSCAFG00000014541
15	BICF2G630437002	26797343	A	G	0.415	0.00337866	intron_variant	LRRIQ1	ENSCAFG00000028967
29	BICF2P583151	16766214	A	G	0.13	0.0034014	intron_variant	ARFGEF1	ENSCAFG00000007516
5	BICF2S23648363	9655372	A	G	0.185	0.00340777	upstream_gene_variant	ESAM	ENSCAFG00000011147
22	BICF2G63091591	62574342	A	C	0.07	0.00341751	0	0	0
25	BICF2P621174	49323522	G	A	0.13	0.00342898	intron_variant	HDAC4	ENSCAFG00000012546
37	BICF2P27129	32411167	G	A	0.14	0.00344066	0	0	0
15	BICF2G630421783	60049543	G	A	0.235	0.0034444	intergenic_region	43891	ENSCAFG00000008804
2	BICF2P1126722	50996580	A	G	0.06	0.0034503	intron_variant	ADAMTS6	ENSCAFG00000007352
5	BICF2G63033527	30649699	A	G	0.235	0.00345127	intergenic_region	XAF1	ENSCAFG00000031602
22	BICF2S23635678	50562423	A	G	0.12	0.00345459	intergenic_region	TMTC4	ENSCAFG00000005865
35	BICF2G630775038	18949222	A	C	0.45	0.00346211	intergenic_region	MBOAT1	ENSCAFG00000010211
12	BICF2P492300	56524094	A	G	0.277778	0.00346772	intergenic_region	7SK	ENSCAFG00000027858
17	BICF2G630203504	50765853	C	A	0.40404	0.00346772	intergenic_region	CYP26B1	ENSCAFG00000009005
37	BICF2G630134036	31626973	G	A	0.12	0.00346962	0	0	0
32	BICF2P287157	30976381	C	G	0.07	0.00347134	intergenic_region	7SK	ENSCAFG00000021930
21	BICF2P344466	46382204	A	G	0.26	0.00348453	intergenic_region	BACE2	ENSCAFG00000001197
31	BICF2S23430827	35660257	A	G	0.1	0.00349637	intergenic_region	U8	ENSCAFG00000026415
10	BICF2G630481447	30797637	A	C	0.155	0.00349648	intergenic_region	TIMP3	ENSCAFG00000029189
21	BICF2S23410220	47777955	A	T	0.285	0.00350112	intergenic_region	BBOX1	ENSCAFG00000010174
14	BICF2G630519717	11064246	G	A	0.107143	0.00350632	intron_variant	POT1	ENSCAFG00000001754
38	BICF2P1318791	8510911	G	A	0.16	0.00350674	intron_variant	BRINP3	ENSCAFG00000010624
25	BICF2G63096052	30314588	G	A	0.455	0.00352158	intergenic_region	TRIM35	ENSCAFG00000008708
12	BICF2P995243	45384066	A	C	0.365	0.00352488	intergenic_region	7SK	ENSCAFG00000020665
30	BICF2P1071136	14490002	C	A	0.45	0.00353193	intron_variant	SLC12A1	ENSCAFG00000014211
15	BICF2P1333049	15885590	A	G	0.12	0.00353598	intron_variant	RNF220	ENSCAFG00000004792
8	BICF2P1264460	12984037	A	G	0.38	0.00354063	intergenic_region	EGLN3	ENSCAFG00000013182
13	TIGRP2P174758_rs8810161	32493472	A	G	0.185	0.00354849	intergenic_region	5S_rRNA	ENSCAFG00000001168
5	BICF2P77375	52831723	A	G	0.275	0.00355313	intron_variant	PRKAA2	ENSCAFG00000018961
13	BICF2G630664694	32961385	A	G	0.17	0.00356412	intergenic_region	U6	ENSCAFG00000025852
31	BICF2G630739341	31901558	A	G	0.424242	0.00356656	intron_variant	SIM2	ENSCAFG00000009686
5	BICF2P817031	66829648	G	A	0.355	0.00357887	intergenic_region	IRF8	ENSCAFG00000019919
27	TIGRP2P357438_rs8741039	5591008	G	A	0.18	0.00358381	synonymous_variant	WNT1	ENSCAFG00000008760
13	BICF2G630611610	21363293	G	A	0.15	0.00359614	intergenic_region	U6	ENSCAFG00000026042
30	BICF2P635007	13629768	G	A	0.465	0.00361324	intergenic_region	SEMA6D	ENSCAFG00000013832
11	BICF2P423109	28185376	A	G	0.105	0.00362213	intergenic_region	KDM4C	ENSCAFG00000001434
36	BICF2G630766090	5707984	G	A	0.485	0.00362279	intron_variant	PLA2R1	ENSCAFG00000009598
34	TIGRP2P393304_rs8654525	11557270	A	G	0.065	0.00362419	intron_variant	BRD9	ENSCAFG00000010863
7	BICF2P485833	35650368	A	G	0.287879	0.00363865	intron_variant	C1orf101	ENSCAFG00000015817
31	BICF2P510293	25488156	G	A	0.35	0.00364378	intergenic_region	IL1R2	ENSCAFG00000031305
10	BICF2P1206027	40951573	A	G	0.19	0.00366152	intergenic_region	IL1R1	ENSCAFG00000002147
13	BICF2G630620188	32653660	A	G	0.065	0.00366923	intergenic_region	5S_rRNA	ENSCAFG00000001168
19	BICF2P627386	48160330	G	A	0.235	0.00367148	intergenic_region	U6	ENSCAFG00000029409
12	BICF2P230222	26990605	A	G	0.195	0.00371038	intergenic_region	U6	ENSCAFG00000031365
4	BICF2S23161680	52767244	A	G	0.14	0.00373178	downstream_gene_variant	CYFIP2	ENSCAFG00000017484
1	BICF2G630720705	39399578	A	G	0.25	0.0037356	intron_variant	SASH1	ENSCAFG00000000366
8	BICF2S23546678	28493211	G	C	0.40404	0.00374204	downstream_gene_variant	PTGDR	ENSCAFG00000014692
31	BICF2G630739862	32398859	A	G	0.39	0.00374588	intron_variant	DSCR3	ENSCAFG00000009792
12	G756f35S242	47206424	C	A	0.3	0.00376057	intergenic_region	AKIRIN2	ENSCAFG00000003082
1	BICF2S23216859	53294132	A	G	0.16	0.00376081	intergenic_region	HNRNPDL	ENSCAFG00000000776
8	BICF2P403956	67402530	A	G	0.30303	0.00376165	intergenic_region	U6	ENSCAFG00000026793
30	BICF2G630410478	11413962	A	G	0.27	0.00377894	upstream_gene_variant	C15orf43	ENSCAFG00000013664
30	BICF2G630410464	11425953	A	G	0.27	0.00377894	intron_variant	C15orf43	ENSCAFG00000013664
8	BICF2P1063768	24851298	A	G	0.255	0.00378461	intergenic_region	C6orf118	ENSCAFG00000030425
14	BICF2S23736600	28551282	A	T	0.465	0.0037875	intergenic_region	ETV1	ENSCAFG00000029728
37	BICF2G630133598	31100847	A	G	0.46	0.00380885	0	0	0
30	BICF2P300275	13655249	A	G	0.395	0.00381102	intergenic_region	SEMA6D	ENSCAFG00000013832
1	TIGRP2P12975_rs9200076	93234413	A	G	0.175	0.00382013	intergenic_region	7SK	ENSCAFG00000021196
37	BICF2S23049528	29187574	G	A	0.175	0.00382757	intergenic_region	KCNE4	ENSCAFG00000023427
32	BICF2P427599	12339796	A	G	0.47	0.00382862	upstream_gene_variant	TIGD2	ENSCAFG00000009844
6	BICF2P406913	67511458	G	C	0.475	0.00383026	intergenic_region	SCG2	ENSCAFG00000005648
15	BICF2G630428848	49482238	A	G	0.37	0.00383312	intergenic_region	FAM160A1	ENSCAFG00000024413
8	TIGRP2P107011_rs9128437	11909303	G	A	0.414141	0.00386403	intergenic_region	AKAP6	ENSCAFG00000013167
32	BICF2G630588381	27315864	A	G	0.31	0.00388499	intergenic_region	DKK2	ENSCAFG00000030716
5	BICF2P264790	66029693	C	G	0.095	0.00388747	intergenic_region	7SK	ENSCAFG00000027083
25	BICF2G630158483	51685116	A	G	0.195	0.00390473	0	0	0
23	BICF2P1328813	12730636	G	A	0.125	0.00392598	intron_variant	OSBPL10	ENSCAFG00000005411
25	BICF2S23532324	24508858	C	A	0.425	0.00392894	intergenic_region	HAND2	ENSCAFG00000007858
27	BICF2P913601	12500582	A	G	0.09	0.00393395	intergenic_region	PDZRN4	ENSCAFG00000009821
3	BICF2G630350056	78246123	G	A	0.075	0.00394704	intergenic_region	NACA	ENSCAFG00000016329
8	BICF2P481315	25455165	A	G	0.18	0.00396159	intergenic_region	U6	ENSCAFG00000014169
6	BICF2G630575360	54363496	A	C	0.09	0.00397575	intergenic_region	ALG14	ENSCAFG00000020102
19	BICF2S23427357	31998303	A	G	0.215	0.0039787	intergenic_region	CCDC93	ENSCAFG00000004927
18	BICF2S22936252	52788344	C	A	0.08	0.0039816	downstream_gene_variant	PLCB3	ENSCAFG00000014542
5	BICF2P857625	66496108	A	G	0.325	0.00398606	intergenic_region	FOXF1	ENSCAFG00000019918
5	BICF2P1040066	66504537	G	A	0.325	0.00398606	intergenic_region	FOXF1	ENSCAFG00000019918
11	BICF2S23224640	63187316	A	G	0.075	0.00399223	intergenic_region	KLF4	ENSCAFG00000002797
15	BICF2P240846	57983339	C	G	0.17	0.00399683	downstream_gene_variant	FSTL5	ENSCAFG00000008759
24	G1262f2S101	47683817	G	A	0.215	0.00400886	intergenic_region	0	0
15	BICF2P368938	60978084	G	A	0.34	0.00400915	intergenic_region	TMEM192	ENSCAFG00000031670
22	BICF2S23244517	62942841	A	C	0.17	0.00401331	0	0	0
35	BICF2S23028185	5105385	A	T	0.095	0.00402424	downstream_gene_variant	RPP40	ENSCAFG00000009435
31	BICF2G630728856	8482582	A	G	0.16	0.00402929	intron_variant	ROBO1	ENSCAFG00000007903
21	BICF2P883303	16677942	G	A	0.0833333	0.00403216	intergenic_region	FAM181B	ENSCAFG00000028722
6	BICF2P1101770	12414216	A	G	0.13	0.00403373	intergenic_region	FSCN1	ENSCAFG00000016010
15	BICF2G630435150	29521660	G	A	0.09	0.00405371	intergenic_region	TMTC3	ENSCAFG00000006060
13	BICF2G630611616	21371599	A	G	0.175	0.00405678	intergenic_region	U6	ENSCAFG00000026042
29	BICF2P987680	34162404	G	A	0.510101	0.00405784	intron_variant	MMP16	ENSCAFG00000008925
25	BICF2P618186	27332401	A	G	0.175	0.00406252	downstream_gene_variant	RP1L1	ENSCAFG00000008114
32	BICF2S23323754	30057254	G	A	0.34	0.00407406	intergenic_region	LRIT3	ENSCAFG00000011519
5	BICF2S23651202	19266033	G	A	0.375	0.00408289	upstream_gene_variant	EGF	ENSCAFG00000029497
27	BICF2S23617638	7752310	A	G	0.08	0.00409975	intron_variant	SLC38A4	ENSCAFG00000009243
1	TIGRP2P12017_rs8614797	90188138	G	A	0.25	0.00410097	intergenic_region	SMARCA2	ENSCAFG00000001991
23	BICF2P762700	45348897	G	A	0.125	0.0041121	intron_variant	FAM194A	ENSCAFG00000008436
7	BICF2G630559599	58000890	A	G	0.135	0.00412214	intron_variant	DSG2	ENSCAFG00000018051
35	BICF2P151498	3990723	A	G	0.08	0.00412614	5_prime_UTR_premature_start_codon_gain_variant	PXDC1	ENSCAFG00000030847
3	BICF2G630348153	74325989	A	G	0.085	0.00412737	intergenic_region	TBC1D1	ENSCAFG00000016208
18	BICF2S22946323	22255401	A	C	0.17	0.00412786	intergenic_region	CACNA2D1	ENSCAFG00000006339
7	BICF2P1078196	18594471	G	A	0.409091	0.00416345	intergenic_region	IVNS1ABP	ENSCAFG00000013589
7	BICF2G630553047	18595558	G	A	0.409091	0.00416345	intergenic_region	IVNS1ABP	ENSCAFG00000013589
30	BICF2G630406218	23589184	C	G	0.075	0.00416443	downstream_gene_variant	HTGL	ENSCAFG00000016560
30	BICF2G630406198	23613719	G	A	0.075	0.00416443	intron_variant	ADAM10	ENSCAFG00000016568
23	BICF2P80202	16347248	G	A	0.15	0.00418174	intergenic_region	FTL	ENSCAFG00000005494
1	BICF2P760210	110963378	A	G	0.46	0.00418461	intron_variant	ZNF235	ENSCAFG00000031857
32	BICF2G630593991	21355819	G	A	0.265	0.00418488	intergenic_region	ADH4	ENSCAFG00000031667
17	BICF2G630221302	12341273	C	G	0.145	0.00418823	intergenic_region	FAM49A	ENSCAFG00000003717
6	BICF2P1241155	24382095	A	G	0.2	0.00420938	intron_variant	DNAH3	ENSCAFG00000017844
14	BICF2S2316483	28039617	A	G	0.235	0.00421408	intergenic_region	ETV1	ENSCAFG00000029728
21	BICF2P1426804	25827154	G	A	0.205	0.00422143	intron_variant	CLPB	ENSCAFG00000005720
15	BICF2G630429922	47880186	G	A	0.125	0.00422903	intron_variant	GPR12	ENSCAFG00000007842
7	BICF2P820487	35647629	G	A	0.308081	0.00424069	intron_variant	C1orf101	ENSCAFG00000015817
25	BICF2G630469377	12665425	A	G	0.207071	0.00425679	intergenic_region	USP12	ENSCAFG00000006816
12	BICF2P624104	12731690	C	A	0.075	0.00425886	downstream_gene_variant	U6	ENSCAFG00000032368
2	BICF2S23436909	18198822	A	T	0.39	0.00428467	intron_variant	ADAM28	ENSCAFG00000003862
14	BICF2S22916848	41677457	G	A	0.2	0.00429909	intron_variant	CREB5	ENSCAFG00000003005
25	BICF2S23351296	33071665	A	G	0.25	0.00430085	intergenic_region	ADAMDEC1	ENSCAFG00000024869
4	BICF2S2441382	10809541	A	G	0.375	0.0043119	downstream_gene_variant	RAD51AP2	ENSCAFG00000027921
15	BICF2G630428842	49485577	A	G	0.419192	0.00431482	intergenic_region	FAM160A1	ENSCAFG00000024413
33	BICF2G630246858	9616847	A	G	0.186869	0.00432989	intergenic_region	U8	ENSCAFG00000009697
17	BICF2S22910212	22874899	A	G	0.305	0.00434474	intron_variant	FAM179A	ENSCAFG00000005258
27	BICF2G630149076	25660767	C	A	0.275	0.00434598	intergenic_region	RECQL	ENSCAFG00000012221
31	BICF2P189993	35336793	G	A	0.09	0.00436296	intergenic_region	Y_RNA	ENSCAFG00000020862
31	BICF2G630742141	36861411	A	G	0.247475	0.00437957	intron_variant	SLC37A1	ENSCAFG00000010450
27	BICF2P801506	12850455	A	G	0.09	0.00438345	intron_variant	CNTN1	ENSCAFG00000009872
27	BICF2S23011613	12864748	A	G	0.09	0.00438345	intron_variant	CNTN1	ENSCAFG00000009872
27	BICF2P725388	12872326	A	G	0.09	0.00438345	intron_variant	CNTN1	ENSCAFG00000009872
11	BICF2P296900	20974727	G	A	0.035	0.00442178	downstream_gene_variant	IL4	ENSCAFG00000000880
31	BICF2G630735427	21671164	C	A	0.45	0.00442671	intergenic_region	APP	ENSCAFG00000008557
11	BICF2G630302870	61863776	G	A	0.08	0.00444204	intergenic_region	TMEM38B	ENSCAFG00000024981
29	BICF2S23040012	9580358	A	G	0.15	0.00444844	intron_variant	TOX	ENSCAFG00000007137
24	BICF2S2346704	44690111	A	G	0.18	0.00444875	intergenic_region	CDH26	ENSCAFG00000012336
22	BICF2G630337178	58351447	A	G	0.295	0.00449494	intergenic_region	IRS2	ENSCAFG00000006058
4	BICF2P226141	70115909	A	C	0.5	0.00454197	intergenic_region	OSMR	ENSCAFG00000018648
39	BICF2G6308563	99861879	A	G	0.385	0.00455181	0	0	0
39	BICF2G6308530	99868233	C	G	0.385	0.00455181	0	0	0
8	BICF2S23441820	13322190	A	G	0.305	0.00456906	upstream_gene_variant	SPTSSA	ENSCAFG00000032688
34	BICF2S23622903	26328845	A	C	0.195	0.00457216	downstream_gene_variant	IFT80	ENSCAFG00000014222
4	BICF2P873993	77945165	G	C	0.09	0.00457481	upstream_gene_variant	U6	ENSCAFG00000027810
38	BICF2P1022668	26751032	A	G	0.385	0.00458318	0	0	0
23	BICF2G630373387	35308851	A	G	0.28	0.00462587	intergenic_region	COL4A1	ENSCAFG00000031477
27	TIGRP2P354013_rs8822859	35501599	C	A	0.479798	0.00463187	intergenic_region	ZNF462	ENSCAFG00000014042
26	BICF2P1454451	30977775	A	G	0.295	0.00463527	upstream_gene_variant	YPEL1	ENSCAFG00000015397
21	BICF2P794606	26732281	G	A	0.227273	0.00463575	upstream_gene_variant	FAM92B	ENSCAFG00000006014
4	TIGRP2P62404_rs8862587	53466389	G	A	0.395	0.00463788	intron_variant	SGCD	ENSCAFG00000017592
15	BICF2S23251720	30689509	A	G	0.205	0.00464492	intergenic_region	ATP2B1	ENSCAFG00000006121
5	BICF2P126843	67260410	C	A	0.13	0.00465506	intergenic_region	GSE1	ENSCAFG00000019928
23	BICF2G630378736	27209543	G	A	0.13	0.0046558	downstream_gene_variant	U6	ENSCAFG00000031221
39	BICF2S23423513	2137347	C	A	0.215	0.0046622	0	0	0
33	TIGRP2P391810_rs9221883	8929163	C	G	0.075	0.00466407	intergenic_region	7SK	ENSCAFG00000028103
6	BICF2P1391161	67494676	A	G	0.38	0.00467263	intergenic_region	U6	ENSCAFG00000005648
26	BICF2P261527	34846569	A	G	0.21	0.00467834	intergenic_region	PCDH15	ENSCAFG00000015538
11	BICF2G630305811	64576063	G	A	0.35	0.00468569	intron_variant	PTPN3	ENSCAFG00000002868
21	BICF2G630658851	7633611	A	G	0.165	0.00469465	intergenic_region	U4	ENSCAFG00000028381
25	BICF2G63097746	32396666	A	G	0.13	0.00470138	intergenic_region	DOCK5	ENSCAFG00000009001
36	BICF2G630760438	22252211	A	G	0.115	0.00470215	synonymous_variant	TTN	ENSCAFG00000014025
1	BICF2G630792996	82961791	A	C	0.11	0.00470777	intergenic_region	PCSK5	ENSCAFG00000001690
16	BICF2S23523019	45482709	A	C	0.117347	0.00474395	intergenic_region	SLC25A4	ENSCAFG00000007596
4	TIGRP2P60570_rs9031091	45922546	G	A	0.42	0.00475851	intergenic_region	snoZ5	ENSCAFG00000027959
2	BICF2P131081	15206727	A	G	0.195	0.00477819	intergenic_region	ZEB1	ENSCAFG00000030045
8	BICF2S23747192	25119088	G	A	0.285	0.00480479	intergenic_region	U6	ENSCAFG00000014169
8	TIGRP2P107531_rs8680429	14311783	G	A	0.185	0.00482478	intergenic_region	INSM2	ENSCAFG00000013428
14	BICF2P984440	55297267	A	G	0.18	0.00482882	intergenic_region	TES	ENSCAFG00000003399
20	BICF2P413144	50592760	A	G	0.05	0.00483572	upstream_gene_variant	AP1M2	ENSCAFG00000017746
13	BICF2S244264	23946082	A	G	0.22	0.00484178	intergenic_region	U6	ENSCAFG00000027547
23	BICF2G630377908	29635577	C	A	0.115	0.00484654	intron_variant	ACAD11	ENSCAFG00000023835
10	BICF2G630479522	26649403	G	A	0.345	0.00488595	intergenic_region	PICK1	ENSCAFG00000001431
26	BICF2P279202	32810258	G	A	0.474747	0.00490756	intergenic_region	ZWINT	ENSCAFG00000015521
26	TIGRP2P344112_rs8676812	35595752	A	G	0.215	0.00491192	intergenic_region	DKK1	ENSCAFG00000015550
12	TIGRP2P173792_rs8815863	74865591	G	A	0.275	0.00492436	0	0	0
2	BICF2G630675125	13641063	A	G	0.285	0.00493908	downstream_gene_variant	U6	ENSCAFG00000031763
22	BICF2G630334516	50571644	A	G	0.19	0.00496825	intergenic_region	TMTC4	ENSCAFG00000005865
8	TIGRP2P109724_rs8728325	24504116	T	A	0.105	0.004969	intergenic_region	SNORA72	ENSCAFG00000014164
5	BICF2G63031567	28889867	A	C	0.414141	0.00497168	intergenic_region	MMP13	ENSCAFG00000015043
39	BICF2G630544447	315917	A	G	0.145	0.00497967	0	0	0
8	BICF2P303129	15525651	A	G	0.39	0.00498762	intergenic_region	SLC25A21	ENSCAFG00000028962
27	BICF2P426758	9471774	C	G	0.212121	0.00500302	intron_variant	NELL2	ENSCAFG00000009592
31	BICF2P781008	7212258	A	T	0.42	0.00501215	intergenic_region	7SK	ENSCAFG00000022419
19	TIGRP2P266520_rs8854035	40465714	C	A	0.27	0.00503197	intergenic_region	HNMT	ENSCAFG00000019013
25	BICF2G630466476	17953942	A	G	0.07	0.00503244	intron_variant	GJB2	ENSCAFG00000029537
10	BICF2S23340539	35232472	A	G	0.075	0.00503427	intergenic_region	GCC2	ENSCAFG00000002015
5	BICF2S23517150	54944407	A	T	0.494949	0.00504398	intron_variant	TCEANC2	ENSCAFG00000019056
22	BICF2G63092820	63610164	G	A	0.295	0.0050503	0	0	0
2	BICF2S23351946	14721231	A	G	0.489899	0.00505947	intergenic_region	EPC1	ENSCAFG00000004100
28	BICF2P1236478	10583870	A	C	0.06	0.0050602	intron_variant	SLC25A3	ENSCAFG00000009016
24	BICF2G630509253	15150935	C	A	0.383838	0.00507348	intergenic_region	HAO1	ENSCAFG00000005890
2	BICF2G630464817	88241198	G	A	0.075	0.00507905	0	0	0
25	BICF2G630467708	15097782	G	A	0.275	0.00509193	intergenic_region	TNFRSF19	ENSCAFG00000007136
21	TIGRP2P280999_rs8803074	25516008	C	A	0.425	0.00509201	intron_variant	ARAP1	ENSCAFG00000005677
16	BICF2P197196	41464302	G	A	0.22	0.00509253	intergenic_region	SACS	ENSCAFG00000028470
29	BICF2G630630896	34513608	G	A	0.17	0.00509437	intergenic_region	U6	ENSCAFG00000022608
31	BICF2G630729186	8906886	A	G	0.16	0.00509442	intergenic_region	ROBO1	ENSCAFG00000007903
8	BICF2P1289491	20906242	A	G	0.42	0.00510717	intergenic_region	LRFN5	ENSCAFG00000013943
12	BICF2S229512	74946682	G	A	0.44	0.0051151	0	0	0
29	BICF2P1318342	30363940	G	A	0.095	0.00511781	intergenic_region	U6	ENSCAFG00000008551
21	TIGRP2P287402_rs8954838	47703161	A	G	0.395	0.00513423	downstream_gene_variant	STC2	ENSCAFG00000028742
1	BICF2S23611165	39788332	G	A	0.11	0.00514208	intron_variant	UST	ENSCAFG00000000372
7	TIGRP2P92788_rs8852608	22852009	G	A	0.495	0.00515281	intron_variant	PAPPA2	ENSCAFG00000014225
30	BICF2S23436612	10597781	G	A	0.155	0.00516825	intron_variant	WDR76	ENSCAFG00000013431
4	BICF2P966059	39061926	A	G	0.11	0.00517406	intergenic_region	BOD1	ENSCAFG00000016776
4	BICF2P1115380	48998191	G	A	0.42	0.00517689	intergenic_region	GABRA1	ENSCAFG00000017236
18	BICF2P1350956	49239403	A	G	0.1	0.00517925	downstream_gene_variant	GAL	ENSCAFG00000010772
20	BICF2P474331	17744468	A	G	0.25	0.00519764	intron_variant	CNTN3	ENSCAFG00000006357
8	BICF2P818690	61804479	A	G	0.235	0.00519848	intron_variant	RPS6KA5	ENSCAFG00000017543
9	TIGRP2P122785_rs9047176	19742372	A	G	0.155	0.00519952	intron_variant	DHX8	ENSCAFG00000014556
29	BICF2P1293805	30497840	A	G	0.1	0.00521593	intergenic_region	DUSP26	ENSCAFG00000008551
23	BICF2G630387465	14988622	A	G	0.115	0.0052299	intron_variant	RBMS3	ENSCAFG00000005464
27	BICF2S22927985	4170470	A	G	0.485	0.00523558	intron_variant	DIP2B	ENSCAFG00000008039
16	BICF2G630110220	30984102	A	G	0.185	0.00524234	intergenic_region	U6	ENSCAFG00000027184
11	BICF2P1111923	70419090	G	A	0.205	0.00527662	intron_variant	ASTN2	ENSCAFG00000003504
39	BICF2G63014412	78674860	A	G	0.145	0.0052846	0	0	0
39	BICF2G63014394	78954271	C	A	0.145	0.0052846	0	0	0
30	BICF2G630406257	23542063	A	G	0.12	0.00528483	intron_variant	HTGL	ENSCAFG00000016560
3	BICF2P786531	87540447	A	G	0.13	0.00528676	intergenic_region	GPR125	ENSCAFG00000016531
35	BICF2P393430	26586431	G	A	0.1	0.00531105	0	0	0
10	BICF2P139769	38639092	A	C	0.336735	0.00531761	intergenic_region	POU3F3	ENSCAFG00000003463
30	BICF2S23253948	38411025	A	C	0.12	0.0053304	intron_variant	SNUPN	ENSCAFG00000018035
5	BICF2P869775	28957026	A	G	0.15	0.00533317	intron_variant	MMP3	ENSCAFG00000015063
4	BICF2S23143931	48231209	G	A	0.275	0.00533746	intergenic_region	5S_rRNA	ENSCAFG00000025800
1	BICF2G630708422	7363292	T	A	0.205	0.00534351	intergenic_region	KCNIP4	ENSCAFG00000000034
18	TIGRP2P237901_rs9100159	3133813	A	G	0.33	0.00534582	intergenic_region	7SK	ENSCAFG00000030774
1	BICF2P1225872	52857620	G	A	0.285	0.00534735	intergenic_region	QKI	ENSCAFG00000000772
24	BICF2G630500550	30055393	G	A	0.295	0.00535966	intron_variant	PTPRT	ENSCAFG00000009280
5	BICF2P613327	66792280	G	A	0.345	0.0053613	intron_variant	IRF8	ENSCAFG00000019919
5	BICF2P865778	66840909	G	A	0.345	0.0053613	intergenic_region	IRF8	ENSCAFG00000019919
37	BICF2G630126206	9277394	A	C	0.13	0.00538426	intergenic_region	COX4I1	ENSCAFG00000011003
37	BICF2P1441475	9302247	G	A	0.13	0.00538426	intergenic_region	U6	ENSCAFG00000011003
37	BICF2G630126227	9307151	G	A	0.13	0.00538426	intergenic_region	U4	ENSCAFG00000011003
20	BICF2P1349924	31323973	A	G	0.11	0.00538536	intergenic_region	FHIT	ENSCAFG00000007194
29	BICF2G630630349	34029173	G	A	0.245	0.00538806	intron_variant	MMP16	ENSCAFG00000008925
8	TIGRP2P110568_rs8922393	27601715	A	G	0.16	0.00540362	intergenic_region	TMX1	ENSCAFG00000014626
13	BICF2P225271	45346340	C	A	0.44	0.00541584	intergenic_region	SPATA18	ENSCAFG00000002006
25	BICF2G63096050	30313696	G	C	0.465	0.00543937	intergenic_region	TRIM35	ENSCAFG00000008708
2	BICF2P593016	59091188	G	A	0.09	0.0054556	intergenic_region	CCL22	ENSCAFG00000032287
8	BICF2P1012234	61809041	G	A	0.245	0.00546098	intron_variant	RPS6KA5	ENSCAFG00000017543
9	BICF2G630833289	32039127	G	A	0.335	0.005484	intergenic_region	AKAP1	ENSCAFG00000017409
2	TIGRP2P30936_rs8841131	78079394	C	A	0.325	0.00549025	intron_variant	EIF4G3	ENSCAFG00000014975
31	BICF2P109765	18001792	A	G	0.325	0.00550031	intergenic_region	7SK	ENSCAFG00000026230
14	BICF2P1202725	20231103	G	A	0.363636	0.00551327	intergenic_region	U6	ENSCAFG00000027847
4	TIGRP2P64362_rs9196005	71506894	A	G	0.255	0.0055303	intron_variant	C5orf42	ENSCAFG00000018685
11	BICF2P1063190	61205073	A	G	0.065	0.00554864	intron_variant	SLC44A1	ENSCAFG00000002758
4	BICF2P810123	52266471	G	A	0.075	0.00554922	intergenic_region	U6	ENSCAFG00000026908
3	BICF2P194303	76858933	A	G	0.07	0.00555379	downstream_gene_variant	7SK	ENSCAFG00000027433
19	BICF2G63044858	26066074	G	C	0.15	0.00555432	intron_variant	CNTNAP5	ENSCAFG00000004689
32	BICF2G630587847	38716182	A	G	0.0858586	0.00555821	synonymous_variant	CLINT1	ENSCAFG00000012482
23	BICF2P978411	50277911	C	A	0.29	0.00558276	intron_variant	TIPARP	ENSCAFG00000008875
1	BICF2P322728	49131563	A	G	0.085	0.00559232	intergenic_region	CYYR1	ENSCAFG00000000742
31	BICF2G630735480	21718151	A	G	0.36	0.00560349	intergenic_region	APP	ENSCAFG00000008557
22	BICF2G630326422	29366953	C	A	0.155	0.00560674	intron_variant	UCHL3	ENSCAFG00000029050
35	BICF2G630775046	18952538	A	G	0.42	0.00560862	intergenic_region	MBOAT1	ENSCAFG00000010211
1	BICF2P1244331	106115993	G	A	0.07	0.00561104	intron_variant	C19orf81	ENSCAFG00000029175
1	BICF2P971300	106132705	A	C	0.07	0.00561104	downstream_gene_variant	SHANK1	ENSCAFG00000002924
4	BICF2S23722837	18868193	A	G	0.2	0.00561111	intron_variant	E2F3	ENSCAFG00000013277
1	BICF2P134013	110968322	G	A	0.4	0.00561477	intron_variant	ZNF235	ENSCAFG00000031857
5	BICF2P1299170	90740011	G	A	0.36	0.0056171	0	0	0
19	BICF2P1166789	46531331	A	G	0.4	0.00561728	intergenic_region	ZEB2	ENSCAFG00000005497
13	BICF2S2364690	53012910	G	A	0.475	0.00561782	intron_variant	LPHN3	ENSCAFG00000002364
36	BICF2P1064115	26056600	C	A	0.23	0.00563583	upstream_gene_variant	NCKAP1	ENSCAFG00000014355
10	TIGRP2P139772_rs9064513	44865134	G	A	0.145	0.00564065	intergenic_region	TMEM131	ENSCAFG00000002365
12	BICF2G630119916	62748177	A	G	0.155	0.00564625	intron_variant	PREP	ENSCAFG00000003653
20	BICF2P691882	17625622	A	G	0.205	0.0056611	intergenic_region	U6	ENSCAFG00000006327
34	BICF2P152929	22756720	T	A	0.35	0.00566552	intergenic_region	IL1RAP	ENSCAFG00000014029
2	TIGRP2P20495_rs8755808	14701093	A	C	0.06	0.00566578	intergenic_region	EPC1	ENSCAFG00000004100
7	BICF2P211857	79233079	A	G	0.47	0.00567812	intergenic_region	LIPG	ENSCAFG00000019036
7	BICF2P772295	13836538	A	C	0.43	0.0057056	downstream_gene_variant	ACBD6	ENSCAFG00000012761
15	BICF2G630436059	28152146	A	G	0.23	0.00571048	intergenic_region	SNORD58	ENSCAFG00000031591
5	BICF2P945173	66465953	G	A	0.35	0.00572729	intergenic_region	FOXF1	ENSCAFG00000019918
5	BICF2P244177	66489532	A	T	0.35	0.00572729	intergenic_region	FOXF1	ENSCAFG00000019918
23	TIGRP2P303844_rs9006464	29469527	G	A	0.395	0.00573214	intron_variant	DNAJC13	ENSCAFG00000006262
23	BICF2G630379893	25832880	G	A	0.055	0.00577464	intron_variant	PLCL2	ENSCAFG00000005862
19	BICF2S23728552	13656613	A	C	0.48	0.00578116	intergenic_region	U6	ENSCAFG00000031027
17	BICF2P604495	53896377	A	C	0.385	0.00578731	intergenic_region	ATP1A1	ENSCAFG00000009795
9	BICF2G630475607	61179918	A	G	0.07	0.00581817	0	0	0
30	BICF2P235408	31543342	G	A	0.41	0.00582534	intron_variant	IQCH	ENSCAFG00000017422
36	BICF2P1165820	10673600	A	G	0.34	0.00583101	intron_variant	CSRNP3	ENSCAFG00000032100
4	BICF2P1062649	12192264	A	G	0.315	0.00584413	intron_variant	ANK3	ENSCAFG00000012694
11	BICF2S2297605	26809269	A	G	0.075	0.00584579	intergenic_region	5_8S_rRNA	ENSCAFG00000026794
3	BICF2P1319289	71197980	A	C	0.295	0.00584756	intergenic_region	C4orf50	ENSCAFG00000015842
11	BICF2P1272347	6044781	G	A	0.350515	0.00584807	intergenic_region	COMMD10	ENSCAFG00000000197
8	BICF2P935062	13011866	G	A	0.405	0.00584948	intergenic_region	EGLN3	ENSCAFG00000013182
3	BICF2P232735	18875454	C	A	0.075	0.00585988	intergenic_region	7SK	ENSCAFG00000022218
3	BICF2P157577	42458005	A	G	0.06	0.00586132	intergenic_region	FAM169B	ENSCAFG00000010895
24	BICF2G630510661	13255793	A	G	0.085	0.00587768	intergenic_region	PLCB4	ENSCAFG00000005760
1	BICF2P96122	26701477	G	A	0.125	0.00588342	intergenic_region	U6	ENSCAFG00000029855
1	BICF2P326270	26706454	A	G	0.125	0.00588342	intergenic_region	U6	ENSCAFG00000029855
15	BICF2P448094	50842173	G	A	0.295	0.00589173	intergenic_region	FHDC1	ENSCAFG00000008214
35	BICF2G630778539	24897711	A	G	0.095	0.00589352	intergenic_region	ZNF184	ENSCAFG00000011235
8	BICF2S23420510	36205487	G	A	0.425	0.00591484	intergenic_region	TMEM30B	ENSCAFG00000015660
11	BICF2S23134972	61435254	A	G	0.265	0.00592247	intron_variant	FKTN	ENSCAFG00000002770
18	BICF2P876133	21042098	A	G	0.495	0.005948	intergenic_region	SEMA3C	ENSCAFG00000006381
4	BICF2S233173	47028256	G	A	0.505	0.00594869	intergenic_region	U6	ENSCAFG00000028841
13	BICF2G630745162	65367611	A	G	0.14	0.00595039	0	0	0
20	BICF2P101780	17774867	G	A	0.205	0.00595357	intron_variant	CNTN3	ENSCAFG00000006357
20	BICF2P197499	17786395	G	A	0.205	0.00595357	intron_variant	CNTN3	ENSCAFG00000006357
9	BICF2P633674	28297474	G	A	0.295	0.00596573	intergenic_region	U6	ENSCAFG00000030729
4	BICF2S22918122	18804768	G	A	0.39	0.00596855	intergenic_region	U6	ENSCAFG00000024412
29	BICF2P1427303	21853667	A	G	0.255	0.00597108	downstream_gene_variant	U6	ENSCAFG00000020781
3	TIGRP2P38131_rs9101351	15984851	A	G	0.095	0.00598213	intergenic_region	LRRN3	ENSCAFG00000008096
34	BICF2S23440184	16586879	A	G	0.15	0.00598591	upstream_gene_variant	KLHL24	ENSCAFG00000011850
34	BICF2P568380	14057547	G	A	0.23	0.00600453	intergenic_region	CCDC39	ENSCAFG00000011540
14	BICF2S23645233	50902255	A	G	0.17	0.00604645	intergenic_region	7SK	ENSCAFG00000020769
18	TIGRP2P239799_rs9157243	17287331	A	G	0.449495	0.00604724	upstream_gene_variant	FAM185A	ENSCAFG00000004283
32	BICF2P765168	20986083	C	A	0.494949	0.00606557	intergenic_region	TSPAN5	ENSCAFG00000010287
14	BICF2S23634077	27696752	G	C	0.2	0.0060811	intergenic_region	ETV1	ENSCAFG00000029728
5	BICF2P1104518	25808076	G	A	0.415	0.00608415	intergenic_region	GUCY1A2	ENSCAFG00000014739
5	BICF2P1294930	26044902	G	C	0.39	0.00609457	intergenic_region	AASDHPPT	ENSCAFG00000001472
10	BICF2P1201124	42360745	A	G	0.383838	0.00609692	intergenic_region	CHST10	ENSCAFG00000002235
25	BICF2P749018	24306885	A	G	0.125	0.00611071	intergenic_region	HAND2	ENSCAFG00000007858
26	BICF2G630798005	23818765	A	C	0.075	0.0061147	intron_variant	OSBP2	ENSCAFG00000012842
27	TIGRP2P354720_rs8652063	38192539	G	A	0.075	0.00611766	missense_variant&splice_region_variant	LEPREL2	ENSCAFG00000031318
27	TIGRP2P354749_rs8849120	38211017	A	G	0.075	0.00611766	intergenic_region	LEPREL2	ENSCAFG00000032024
17	BICF2G630203339	50968715	A	G	0.205	0.00612581	intergenic_region	7SK	ENSCAFG00000022196
11	BICF2G630297870	27245906	A	G	0.215	0.00612777	intron_variant	IL33	ENSCAFG00000030105
7	BICF2P1046554	60684127	A	G	0.065	0.00613624	intergenic_region	5S_rRNA	ENSCAFG00000028394
5	BICF2P1122012	55882369	G	A	0.4	0.00614041	intron_variant	PODN	ENSCAFG00000019183
24	BICF2G630500558	30052376	G	A	0.31	0.00614146	intron_variant	PTPRT	ENSCAFG00000009280
4	BICF2P562999	56342799	A	G	0.155	0.00615555	intergenic_region	GRIA1	ENSCAFG00000017765
25	BICF2P439876	10250474	G	A	0.255	0.0061654	intergenic_region	UBL3	ENSCAFG00000032748
30	BICF2S23553399	39962586	A	G	0.11	0.00617432	intron_variant	C15orf27	ENSCAFG00000018152
1	BICF2S2357622	14801769	A	G	0.257732	0.00617589	intergenic_region	PIGN	ENSCAFG00000000083
10	TIGRP2P140244_rs8909636	47524260	C	A	0.1	0.00617648	intergenic_region	SIX2	ENSCAFG00000002550
19	BICF2S23330277	13694959	A	G	0.44	0.00617879	intergenic_region	U6	ENSCAFG00000031027
3	TIGRP2P36913_rs9074295	11031253	A	G	0.23	0.0061835	intergenic_region	SRBD1	ENSCAFG00000007628
23	BICF2G630389499	12319867	A	G	0.21	0.0061967	downstream_gene_variant	CMTM6	ENSCAFG00000005396
25	BICF2G630157112	52811356	G	A	0.42	0.00619805	0	0	0
13	BICF2G630613749	23700368	C	A	0.135	0.00619964	intergenic_region	U6	ENSCAFG00000001080
16	BICF2P757509	51286612	A	G	0.358586	0.00620354	intergenic_region	DNMT1	ENSCAFG00000031456
16	BICF2P77498	30258398	A	G	0.165	0.00620638	intergenic_region	U6	ENSCAFG00000027184
25	BICF2P869922	43118956	G	C	0.21	0.00621007	intron_variant	ARMC9	ENSCAFG00000010979
4	BICF2P1387575	46419193	A	T	0.19	0.00622393	intergenic_region	snoZ5	ENSCAFG00000027959
23	BICF2S2346676	16593277	A	G	0.07	0.00624528	intergenic_region	EOMES	ENSCAFG00000005510
4	BICF2P31502	77898476	A	G	0.085	0.00625377	intergenic_region	DUSP26	ENSCAFG00000018956
10	BICF2G630492135	58630360	G	A	0.265	0.00625404	intron_variant	FANCL	ENSCAFG00000002940
1	BICF2P1006092	52519526	A	G	0.135	0.0062744	intergenic_region	QKI	ENSCAFG00000000772
16	BICF2P1115367	41431872	A	G	0.25	0.00630057	intergenic_region	U6	ENSCAFG00000028470
2	BICF2G630672830	19278268	A	G	0.34	0.00630226	intron_variant	STAM	ENSCAFG00000004516
22	BICF2P571530	18862082	A	G	0.06	0.0063108	intergenic_region	U6	ENSCAFG00000031125
24	BICF2P484925	33036035	A	G	0.11	0.00631427	missense_variant	SPINT4	ENSCAFG00000009730
5	TIGRP2P71030_rs9013592	44057317	C	A	0.265	0.00632897	intergenic_region	SGIP1	ENSCAFG00000018570
3	BICF2G630357260	90110643	C	A	0.255	0.00632981	intergenic_region	RPL7A	ENSCAFG00000016637
9	TIGRP2P128813_rs8695731	50941304	C	A	0.43	0.00633836	intergenic_region	OLFM1	ENSCAFG00000030630
9	BICF2S23741018	50951678	C	A	0.43	0.00633836	intergenic_region	OLFM1	ENSCAFG00000030630
5	BICF2P644972	64676488	G	A	0.205	0.00635052	intron_variant	ZNF469	ENSCAFG00000029455
14	TIGRP2P186644_rs8577418	14948065	A	C	0.371134	0.0063593	intergenic_region	C7orf62	ENSCAFG00000001859
29	BICF2S2338173	11763541	G	C	0.06	0.00636087	intron_variant	CLVS1	ENSCAFG00000007190
25	BICF2S23427424	24519288	A	G	0.27	0.00636376	intergenic_region	HAND2	ENSCAFG00000007858
19	BICF2P738497	38651214	G	A	0.045	0.00636509	intron_variant	MCM6	ENSCAFG00000005143
12	BICF2P1218920	36750205	A	T	0.075	0.00638404	intron_variant	COL12A1	ENSCAFG00000002702
15	BICF2G630440028	20919836	A	G	0.52	0.00639245	intron_variant	NAV3	ENSCAFG00000005746
9	BICF2P1156337	32073335	G	A	0.28	0.00639703	intergenic_region	AKAP1	ENSCAFG00000017409
15	BICF2P425238	64779551	A	G	0.22	0.00639742	0	0	0
14	BICF2G630522960	16530860	G	A	0.365	0.00640362	intron_variant	CDK14	ENSCAFG00000001898
2	BICF2P650192	11641210	A	G	0.17	0.00641599	intergenic_region	SKIDA1	ENSCAFG00000004142
6	BICF2P1461305	45117411	A	G	0.45	0.00642068	intergenic_region	PRMT6	ENSCAFG00000023098
7	BICF2P517696	78580067	A	G	0.105	0.00643846	intergenic_region	SEH1L	ENSCAFG00000018880
23	BICF2P986280	45299361	A	T	0.08	0.00645128	intron_variant	FAM194A	ENSCAFG00000008436
24	BICF2S23011118	47850463	G	A	0.135	0.00645268	0	0	0
30	BICF2G630402460	28026706	G	C	0.207071	0.00647129	intergenic_region	CA12	ENSCAFG00000016990
1	BICF2P1122529	49524261	C	A	0.39899	0.00647255	missense_variant	PLG	ENSCAFG00000000758
17	BICF2G630285265	59775314	G	A	0.358586	0.00647827	intergenic_region	MCL1	ENSCAFG00000012050
13	BICF2G630748469	62532799	G	C	0.23	0.00648003	downstream_gene_variant	PPBP	ENSCAFG00000031174
10	BICF2G630489091	43599116	G	A	0.43	0.00648326	upstream_gene_variant	TSGA10	ENSCAFG00000002310
36	BICF2P439846	27031842	G	A	0.29	0.00648662	intergenic_region	NUP35	ENSCAFG00000031849
19	BICF2S2312713	13631070	A	G	0.38	0.0064981	upstream_gene_variant	STK19	ENSCAFG00000005164
20	BICF2S23519025	26637276	A	G	0.455	0.00651118	intron_variant	ADAMTS9	ENSCAFG00000006777
15	BICF2S2314996	35530913	A	G	0.42	0.00651798	intron_variant	NTN4	ENSCAFG00000006388
7	TIGRP2P104389_rs9129371	78286778	A	C	0.1	0.006553	intergenic_region	PTPN2	ENSCAFG00000018862
4	BICF2P1032559	16704485	A	G	0.18	0.00658849	intergenic_region	REEP3	ENSCAFG00000032538
26	BICF2S22938641	23393499	G	A	0.135	0.00659235	intergenic_region	HORMAD2	ENSCAFG00000012459
2	BICF2G630495099	66596513	G	A	0.305	0.00660387	intergenic_region	N4BP1	ENSCAFG00000010010
29	BICF2P1044019	20599887	C	A	0.255	0.00660806	upstream_gene_variant	EYA1	ENSCAFG00000007894
7	BICF2G630564501	65056100	G	A	0.22	0.00661571	intron_variant	CABLES1	ENSCAFG00000018207
7	BICF2S23658697	22693124	A	G	0.355	0.00661722	intron_variant	ASTN1	ENSCAFG00000014179
18	BICF2P187063	11213046	A	G	0.105	0.0066199	intron_variant	AMPH	ENSCAFG00000003617
10	BICF2P1081558	40196030	A	G	0.135	0.00663453	intergenic_region	LIF	ENSCAFG00000026741
34	BICF2G630453441	35208583	G	A	0.277778	0.0066489	intergenic_region	SIAH1	ENSCAFG00000024887
8	TIGRP2P116606_rs8597167	8289104	A	C	0.195	0.00666192	intergenic_region	FOXG1	ENSCAFG00000024723
35	BICF2P340641	25178554	A	G	0.255	0.00666857	intergenic_region	OR2B6	ENSCAFG00000011444
20	BICF2S23117786	17936083	G	A	0.195	0.00667208	intron_variant	CNTN3	ENSCAFG00000006357
22	BICF2S22961802	59122321	G	A	0.34	0.00669388	intergenic_region	ANKRD10	ENSCAFG00000006095
8	BICF2P464043	52571217	A	G	0.345	0.00669593	intergenic_region	SNORA31	ENSCAFG00000027706
18	BICF2P948980	26650375	G	A	0.465	0.00670828	intergenic_region	API5	ENSCAFG00000006761
25	BICF2P374462	52098130	A	G	0.44	0.00676054	0	0	0
33	BICF2P177083	29983123	C	A	0.37	0.00677207	downstream_gene_variant	MFI2	ENSCAFG00000013115
7	TIGRP2P98773_rs8721460	53722163	A	G	0.0909091	0.00677633	intergenic_region	FHOD3	ENSCAFG00000017786
16	TIGRP2P213934_rs8963283	31428531	A	G	0.095	0.00677707	intergenic_region	FUT10	ENSCAFG00000006336
36	TIGRP2P412204_rs8638329	12328293	A	G	0.145	0.00677743	intergenic_region	B3GALT1	ENSCAFG00000011707
7	TIGRP2P99066_rs8502897	54489040	G	A	0.469697	0.00678038	intergenic_region	GALNT1	ENSCAFG00000017879
15	BICF2G630436335	27884261	A	G	0.085	0.006781	intergenic_region	MGAT4C	ENSCAFG00000005977
2	BICF2P1149051	12024454	A	G	0.065	0.00678686	intron_variant	NEBL	ENSCAFG00000004130
24	BICF2G630513341	9424817	A	G	0.25	0.00678814	intergenic_region	ISM1	ENSCAFG00000005603
24	BICF2G630513340	9426081	C	G	0.25	0.00678814	intergenic_region	ISM1	ENSCAFG00000005603
3	BICF2P1408957	61950120	A	C	0.35	0.00680256	upstream_gene_variant	SPTLC3	ENSCAFG00000031287
14	BICF2S23311889	19467429	A	G	0.17	0.00680526	intergenic_region	GNG11	ENSCAFG00000002046
12	BICF2S2296698	32404278	C	A	0.52	0.00683262	intergenic_region	LMBRD1	ENSCAFG00000002545
8	G493f52S232	13288060	G	A	0.325	0.00687366	intergenic_region	SPTSSA	ENSCAFG00000013187
11	BICF2P767635	70385348	A	G	0.19	0.00687812	intron_variant	ASTN2	ENSCAFG00000003504
27	BICF2P17538	34420873	G	A	0.0353535	0.00691768	intron_variant	ETV6	ENSCAFG00000013371
20	BICF2P788502	17849924	C	A	0.265	0.00692122	intron_variant	CNTN3	ENSCAFG00000006357
1	BICF2P1098200	41773003	A	T	0.26	0.0069348	intron_variant	RMND1	ENSCAFG00000000423
25	BICF2S23437272	24971004	T	A	0.075	0.00694676	intron_variant	HPGD	ENSCAFG00000007891
12	BICF2P92631	60115718	G	A	0.46	0.00695778	intergenic_region	GRIK2	ENSCAFG00000003580
18	BICF2G630697819	39803783	A	G	0.42	0.00697119	upstream_gene_variant	KIF5B	ENSCAFG00000031163
8	BICF2P436565	12296526	G	A	0.34	0.00699854	intergenic_region	AKAP6	ENSCAFG00000013167
2	BICF2G630675760	12605867	G	A	0.23	0.00699986	downstream_gene_variant	PLXDC2	ENSCAFG00000004117
2	BICF2G630674692	14812946	A	C	0.44	0.00701863	intergenic_region	SLC25A3	ENSCAFG00000023408
25	BICF2G630468427	13903575	A	G	0.485	0.0070286	intron_variant	ATP8A2	ENSCAFG00000007007
2	BICF2S22960244	45685198	A	C	0.155	0.00703456	intron_variant	RAB3C	ENSCAFG00000007008
6	BICF2P922649	45073046	G	A	0.46	0.00704604	intergenic_region	PRMT6	ENSCAFG00000023098
3	BICF2G630344343	62951807	A	G	0.178571	0.00704743	intergenic_region	LAP3	ENSCAFG00000015095
26	BICF2G630193699	40465092	G	A	0.355	0.00706516	0	0	0
19	BICF2P436770	37610435	C	G	0.085	0.00706688	intergenic_region	TMEM163	ENSCAFG00000005012
7	BICF2P1465641	12743443	G	A	0.275	0.00708464	intergenic_region	CLRN2	ENSCAFG00000012593
13	BICF2G630606547	13824221	C	G	0.085	0.00710512	upstream_gene_variant	ACMSD	ENSCAFG00000030964
39	BICF2G630539489	4367613	G	A	0.06	0.00711124	0	0	0
10	BICF2G630484341	35006165	A	G	0.395	0.00711887	intron_variant	CCDC138	ENSCAFG00000001978
6	TIGRP2P90304_rs9158318	79173845	G	A	0.365	0.00712515	0	0	0
11	BICF2P911285	47522122	A	G	0.145	0.00713364	intergenic_region	ZNF644	ENSCAFG00000001731
11	BICF2P21492	47544247	A	G	0.145	0.00713364	intergenic_region	NOVA1	ENSCAFG00000001731
18	BICF2P340967	51799810	A	G	0.267677	0.00714066	intron_variant	FRMD8	ENSCAFG00000013615
6	BICF2P868015	57571069	C	A	0.04	0.00714986	intergenic_region	HFM1	ENSCAFG00000020187
8	BICF2P803223	5947398	G	A	0.435	0.00716645	intergenic_region	U6	ENSCAFG00000027910
10	BICF2G630479505	26515070	G	A	0.35	0.00718074	intron_variant	PLA2G6	ENSCAFG00000001424
5	BICF2S23244461	66812669	A	G	0.34	0.00719126	upstream_gene_variant	IRF8	ENSCAFG00000019919
5	BICF2P242469	66851701	A	G	0.34	0.00719126	intergenic_region	IRF8	ENSCAFG00000019919
9	BICF2P505461	57085178	G	A	0.425	0.0071956	intergenic_region	MVB12B	ENSCAFG00000020172
11	BICF2P908442	72797055	A	G	0.14	0.00719771	intergenic_region	BRINP1	ENSCAFG00000003526
16	BICF2P64147	52233853	A	G	0.1	0.00720006	intergenic_region	DNMT1	ENSCAFG00000008367
7	TIGRP2P99988_rs9028349	55810440	C	G	0.105	0.00721411	intron_variant	NOL4	ENSCAFG00000017974
29	BICF2P986730	8541137	G	A	0.215	0.00721738	intergenic_region	IMPAD1	ENSCAFG00000007074
35	BICF2S2303662	23862930	G	A	0.45	0.00723766	intergenic_region	SLC17A2	ENSCAFG00000010641
25	BICF2P754408	43114147	C	G	0.17	0.00724696	upstream_gene_variant	ARMC9	ENSCAFG00000010979
1	BICF2P344986	121688409	G	A	0.075	0.00725253	3_prime_UTR_variant	CCNE1	ENSCAFG00000007614
33	BICF2S23431355	30183337	A	G	0.215	0.00727491	intron_variant	DLG1	ENSCAFG00000013275
21	BICF2P477683	31406627	A	G	0.22	0.00727694	upstream_gene_variant	OR5P2	ENSCAFG00000025527
1	BICF2P141087	103287725	G	A	0.268041	0.00731402	intron_variant	CLEC2B	ENSCAFG00000029738
27	TIGRP2P354194_rs8768892	36109992	T	A	0.25	0.00731688	intergenic_region	SLC2A9	ENSCAFG00000029262
3	BICF2S23448872	69161697	A	G	0.479798	0.00732364	intergenic_region	ZNF518B	ENSCAFG00000015463
7	BICF2P307336	3826487	G	A	0.15	0.00732718	intergenic_region	U6	ENSCAFG00000027868
31	BICF2G630729162	8875946	A	G	0.111111	0.00733201	intergenic_region	ROBO1	ENSCAFG00000007903
13	BICF2G630748715	62350537	G	A	0.22	0.00733665	intergenic_region	RASSF6	ENSCAFG00000003025
4	BICF2P1184733	56343921	G	A	0.15	0.0073495	intergenic_region	GRIA1	ENSCAFG00000017765
28	BICF2P466875	22058475	C	A	0.385	0.00736647	intron_variant	RBM20	ENSCAFG00000010785
16	BICF2P67283	61736873	A	G	0.085	0.00736742	0	0	0
7	BICF2G630549592	6975682	G	A	0.346939	0.00737198	intron_variant	PLXNA2	ENSCAFG00000011756
15	BICF2G630442727	15640000	A	G	0.325	0.0073931	upstream_gene_variant	TMEM53	ENSCAFG00000004791
21	BICF2G630653302	18540103	C	A	0.11	0.00739551	intergenic_region	NMUR2	ENSCAFG00000004649
12	BICF2S22942245	32378349	A	C	0.484848	0.0074311	intron_variant	LMBRD1	ENSCAFG00000002545
15	BICF2G630436088	28130651	G	A	0.21	0.00744031	intergenic_region	FAM92B	ENSCAFG00000031591
5	BICF2S23241657	67297616	A	G	0.34	0.00745022	intergenic_region	GSE1	ENSCAFG00000019928
10	BICF2S23325450	61392681	G	A	0.055	0.00746588	intron_variant	USP34	ENSCAFG00000003007
2	G133f50S154	13166455	G	A	0.08	0.00750319	intron_variant	IL1R2	ENSCAFG00000032136
10	BICF2P1250824	40942742	G	A	0.165	0.00751827	intergenic_region	IL1R1	ENSCAFG00000002147
6	BICF2P1037515	12642603	A	G	0.095	0.00752605	intergenic_region	SLC29A4	ENSCAFG00000016052
11	BICF2G630307430	73960307	C	A	0.23	0.00755615	downstream_gene_variant	U2	ENSCAFG00000021530
17	BICF2P1332679	46767090	G	A	0.065	0.00756605	intergenic_region	LRRTM4	ENSCAFG00000008149
20	BICF2G630231722	22215342	G	A	0.22	0.00760023	intergenic_region	MITF	ENSCAFG00000006496
3	BICF2G630701658	16686887	C	A	0.09	0.00760883	intergenic_region	U6	ENSCAFG00000028224
34	BICF2P527161	33593726	A	G	0.395	0.00762362	intergenic_region	cfa	ENSCAFG00000022834
23	BICF2P477965	51244647	G	A	0.315	0.00762842	intergenic_region	VEPH1	ENSCAFG00000008893
29	BICF2G630633743	37943149	G	A	0.397849	0.00763136	intergenic_region	RUNX1T1	ENSCAFG00000009078
23	BICF2G630378816	27167973	A	G	0.065	0.00763542	intergenic_region	HACL1	ENSCAFG00000005949
21	BICF2G630651837	20624085	C	G	0.085	0.0076462	intron_variant	USP35	ENSCAFG00000004797
13	BICF2G630620154	32631744	A	G	0.075	0.00766452	intergenic_region	5S_rRNA	ENSCAFG00000001168
12	TIGRP2P161562_rs8916539	30006646	A	G	0.41	0.00766735	intergenic_region	U2	ENSCAFG00000022225
22	BICF2P248848	62129131	A	T	0.479798	0.00767685	0	0	0
32	BICF2P1015532	20230451	A	G	0.2	0.00767747	intron_variant	STPG2	ENSCAFG00000010244
6	BICF2G630583839	34997726	T	A	0.295	0.00770365	intergenic_region	RBFOX1	ENSCAFG00000019082
12	BICF2P235211	26046574	A	C	0.07	0.00772335	intron_variant	KHDRBS2	ENSCAFG00000002470
33	BICF2P464939	3053413	A	G	0.11	0.00773415	intergenic_region	U6	ENSCAFG00000028020
26	BICF2P848586	27226315	A	C	0.075	0.00774018	intergenic_region	U1	ENSCAFG00000013622
5	BICF2S23643500	56658005	A	G	0.265	0.00774366	downstream_gene_variant	C1orf233	ENSCAFG00000019252
12	BICF2P1267895	44300184	G	A	0.285	0.00774421	intergenic_region	CYB5R4	ENSCAFG00000002967
32	G1438f17S283	39702340	A	G	0.215	0.00774588	0	0	0
23	TIGRP2P306852_rs8956012	45505597	C	A	0.215	0.00776095	intergenic_region	FAM188B2	ENSCAFG00000029264
5	BICF2P70559	66537234	A	G	0.33	0.00776139	intergenic_region	FOXF1	ENSCAFG00000019918
27	BICF2S2344821	4079795	C	A	0.33	0.0077647	intron_variant	DIP2B	ENSCAFG00000008039
14	TIGRP2P188297_rs9099180	22275628	G	A	0.145	0.00776893	intergenic_region	ACN9	ENSCAFG00000002195
11	BICF2G630297673	26393873	G	A	0.23	0.00777081	3_prime_UTR_variant	LRRTM2	ENSCAFG00000032660
11	BICF2G630297694	26423705	A	G	0.23	0.00777081	intron_variant	CTNNA1	ENSCAFG00000001315
28	BICF2P31405	39426178	A	G	0.08	0.00778119	intron_variant	TCERG1L	ENSCAFG00000010878
36	TIGRP2P413501_rs8890805	25460664	A	G	0.33	0.00779075	intron_variant	PDE1A	ENSCAFG00000014245
12	BICF2P153498	71684784	A	G	0.11	0.0077923	intron_variant	FRK	ENSCAFG00000004055
13	BICF2G630747706	63347311	C	G	0.24	0.00780448	0	0	0
22	BICF2P537097	53889605	C	A	0.195	0.00781177	intergenic_region	5S_rRNA	ENSCAFG00000006015
31	BICF2P368776	40016991	A	G	0.383838	0.00784819	0	0	0
24	BICF2S23212928	40279711	A	C	0.38	0.00787186	intron_variant	DOK5	ENSCAFG00000011874
37	BICF2G630133862	31350318	A	G	0.265	0.00788956	0	0	0
29	BICF2G630629907	33672169	A	G	0.48	0.00789611	intergenic_region	MMP16	ENSCAFG00000008935
18	BICF2P556572	48761394	G	A	0.085	0.00789917	intergenic_region	CCND1	ENSCAFG00000010700
32	BICF2P56550	5979283	A	C	0.47	0.00791913	intergenic_region	TPCN2	ENSCAFG00000008931
7	BICF2G630559883	58478322	A	G	0.175	0.0079227	intergenic_region	DSC3	ENSCAFG00000018089
23	BICF2S23741412	17381890	A	T	0.540404	0.00792894	intergenic_region	LRRC3B	ENSCAFG00000005671
24	BICF2P668804	44074271	A	G	0.28	0.00793203	intergenic_region	EDN3	ENSCAFG00000012245
2	BICF2P1256038	22083468	A	G	0.165	0.00795308	downstream_gene_variant	FAM107B	ENSCAFG00000004714
2	BICF2P1210436	22151496	A	G	0.165	0.00795308	intergenic_region	FAM107B	ENSCAFG00000004714
8	TIGRP2P109830_rs8684823	24828343	A	G	0.29	0.00795579	intergenic_region	DIO2	ENSCAFG00000030425
1	BICF2G630708426	7403408	A	G	0.212121	0.00796582	intergenic_region	AKTIP	ENSCAFG00000000034
7	BICF2P215083	65814751	A	G	0.305	0.00797933	intron_variant	U12	ENSCAFG00000018235
8	BICF2S23154677	52621954	A	G	0.165	0.00798779	intergenic_region	SNORA31	ENSCAFG00000027706
2	BICF2P796373	62243400	G	A	0.375	0.00799794	intergenic_region	RPGRIP1L	ENSCAFG00000009486
14	BICF2S23249800	14509986	G	A	0.17	0.00800228	intergenic_region	STEAP4	ENSCAFG00000001856
34	BICF2S230864	38508483	A	G	0.215	0.00801521	intergenic_region	NLGN1	ENSCAFG00000015518
23	BICF2P369619	39379357	A	G	0.075	0.00803859	intergenic_region	SLC9A9	ENSCAFG00000008028
23	BICF2S22914829	50154283	A	G	0.23	0.00804009	upstream_gene_variant	SSR3	ENSCAFG00000008870
36	BICF2G630766119	5678585	G	A	0.494949	0.00806068	intergenic_region	PLA2R1	ENSCAFG00000023972
4	BICF2P533248	29846834	G	A	0.29	0.00806373	intergenic_region	SH2D4B	ENSCAFG00000015877
11	BICF2G630297665	26378815	G	A	0.225	0.00808755	intron_variant	CTNNA1	ENSCAFG00000001315
12	BICF2S237998	59489401	A	G	0.295	0.00809022	intergenic_region	ACA64	ENSCAFG00000027834
5	BICF2P1326030	65868568	A	G	0.515	0.00809057	intergenic_region	C16orf95	ENSCAFG00000019914
20	BICF2P494242	12007058	A	G	0.305	0.00809631	intergenic_region	GRM7	ENSCAFG00000005583
30	BICF2G630407398	21731985	A	G	0.075	0.00810005	intergenic_region	MNS1	ENSCAFG00000016053
4	BICF2P92046	46770719	A	G	0.465	0.0081493	intergenic_region	snoZ5	ENSCAFG00000027959
7	BICF2S23418941	54044742	A	G	0.115	0.00817923	intron_variant	ELP2	ENSCAFG00000017840
1	BICF2P284596	105080996	A	G	0.08	0.00818289	downstream_gene_variant	TXNRD1	ENSCAFG00000009712
10	BICF2G630483556	33871772	A	C	0.13	0.00818563	intergenic_region	CHST11	ENSCAFG00000032127
15	TIGRP2P198214_rs9167861	27144555	A	G	0.19	0.00818698	intergenic_region	ALX1	ENSCAFG00000005972
11	BICF2G630292801	15909365	A	G	0.14	0.00821015	downstream_gene_variant	C5orf48	ENSCAFG00000000592
29	BICF2P784190	23960424	A	G	0.435	0.00821314	intergenic_region	7SK	ENSCAFG00000026298
37	BICF2P159386	32477657	A	G	0.38	0.00821455	0	0	0
39	BICF2G6303977	115015583	A	G	0.191919	0.00823144	0	0	0
20	BICF2P850020	17690370	A	G	0.22	0.00823957	intergenic_region	U6	ENSCAFG00000028396
18	BICF2P1402700	47174440	C	A	0.175	0.00825147	intergenic_region	MRGPRG	ENSCAFG00000010353
5	TIGRP2P73287_rs8688696	54314200	A	G	0.34	0.00825407	intron_variant	DHCR24	ENSCAFG00000018994
30	BICF2G630407427	21650336	A	G	0.11	0.00826047	downstream_gene_variant	TEX9	ENSCAFG00000016043
4	BICF2P1375002	76854860	A	G	0.35	0.00826613	intergenic_region	U6	ENSCAFG00000018956
29	BICF2P191147	8549010	A	C	0.2	0.00826628	intergenic_region	IMPAD1	ENSCAFG00000007074
29	BICF2S24416100	5475748	G	A	0.22	0.00827298	intron_variant	ATP6V1H	ENSCAFG00000006947
21	BICF2P260249	21551919	A	G	0.215	0.00829275	downstream_gene_variant	MYO7A	ENSCAFG00000005074
1	BICF2P792100	52876044	T	A	0.295	0.0082932	intergenic_region	QKI	ENSCAFG00000000772
13	BICF2S2393998	23929632	G	A	0.295	0.00829825	intergenic_region	U6	ENSCAFG00000027547
35	BICF2G630774020	13111161	A	G	0.395	0.00830328	intron_variant	RANBP9	ENSCAFG00000009853
2	BICF2P1015216	3126284	A	G	0.505102	0.00831026	intergenic_region	PARD3	ENSCAFG00000003737
31	BICF2S2332087	22441950	C	A	0.16	0.00831826	intergenic_region	ADAMTS5	ENSCAFG00000024758
34	BICF2S22912751	36159661	A	G	0.1	0.00834467	missense_variant	TMEM212	ENSCAFG00000015285
16	BICF2S23542871	55371372	A	G	0.29	0.00835014	intron_variant	CSMD1	ENSCAFG00000008686
5	BICF2S2305634	62825773	A	C	0.095	0.00835787	3_prime_UTR_variant	SLC25A33	ENSCAFG00000019730
2	BICF2S23550814	77898303	T	A	0.336957	0.0083592	intergenic_region	EIF4G3	ENSCAFG00000014958
17	BICF2S22942892	61194395	A	G	0.07	0.00838781	missense_variant	FLG2	ENSCAFG00000030938
38	BICF2P1444649	12248081	G	A	0.353535	0.00838855	intergenic_region	U6	ENSCAFG00000025753
10	BICF2P525121	43557747	G	A	0.252688	0.00839304	intron_variant	TSGA10	ENSCAFG00000002310
8	BICF2S23762501	52609010	A	G	0.13	0.00839982	intergenic_region	SNORA31	ENSCAFG00000027706
7	BICF2P603061	79283645	G	A	0.41	0.00840094	intergenic_region	C18orf32	ENSCAFG00000028743
16	BICF2P355003	28926606	A	G	0.26	0.00840125	intergenic_region	KCNU1	ENSCAFG00000028535
38	BICF2P978261	4998539	C	A	0.26	0.00841537	intergenic_region	Y_RNA	ENSCAFG00000026123
34	BICF2P1058262	44971214	A	G	0.435	0.0084212	0	0	0
2	BICF2S23026247	77875558	A	T	0.085	0.00843871	intergenic_region	ECE1	ENSCAFG00000014920
35	BICF2P1228501	27724181	A	G	0.262626	0.00844924	0	0	0
27	BICF2G630148810	25219891	G	A	0.325	0.00845664	intron_variant	ABCC9	ENSCAFG00000012066
22	BICF2G630331775	41619375	C	A	0.385	0.0084578	intergenic_region	HRPT2	ENSCAFG00000005303
11	BICF2P722746	23138532	A	G	0.1	0.00846336	intergenic_region	PITX1	ENSCAFG00000001065
34	BICF2P964068	22288697	A	G	0.105	0.0084693	intergenic_region	LEPREL1	ENSCAFG00000013985
25	BICF2P507504	41093673	C	A	0.36	0.00847803	intergenic_region	7SK	ENSCAFG00000025762
7	BICF2G630560490	59809431	G	A	0.47449	0.0085142	intergenic_region	CLDN1	ENSCAFG00000018099
18	BICF2P1068056	3148801	G	A	0.287879	0.00852433	intergenic_region	PID1	ENSCAFG00000030774
25	BICF2G63095842	30065899	G	A	0.295	0.00852671	intron_variant	EPHX2	ENSCAFG00000008438
2	BICF2P1339996	68393886	G	A	0.36	0.00852838	intergenic_region	AK2	ENSCAFG00000010390
21	BICF2P655157	25563956	A	G	0.395	0.00854251	intron_variant	PDE2A	ENSCAFG00000005698
21	BICF2P840836	25694182	C	A	0.395	0.00854251	intergenic_region	PDE2A	ENSCAFG00000005698
20	BICF2S23211605	17548274	A	G	0.215	0.00855582	intergenic_region	PGK1	ENSCAFG00000006312
22	BICF2S23329382	58259273	A	C	0.225	0.00856679	intergenic_region	IRS2	ENSCAFG00000006058
30	BICF2G630407425	21660843	A	G	0.105	0.00856772	intron_variant	MNS1	ENSCAFG00000016053
30	BICF2G630407422	21671829	G	A	0.105	0.00856772	intron_variant	MNS1	ENSCAFG00000016053
17	BICF2P390532	33785217	G	A	0.075	0.00857989	intron_variant	EML4	ENSCAFG00000006510
8	BICF2S23116481	51980568	A	C	0.07	0.00858642	intergenic_region	COL4A1	ENSCAFG00000030472
16	BICF2G630110013	30754481	A	G	0.085	0.00860022	intergenic_region	U6	ENSCAFG00000027184
1	BICF2P669790	15847337	G	A	0.295	0.00860404	intergenic_region	MAL2	ENSCAFG00000028257
4	BICF2S22962681	23656526	G	A	0.365	0.00861942	intron_variant	P4HA1	ENSCAFG00000014573
13	BICF2P1343519	18389026	G	A	0.3	0.0086414	intergenic_region	COLEC10	ENSCAFG00000031108
11	BICF2P1349400	20643054	C	A	0.075	0.00864408	intron_variant	SLC22A4	ENSCAFG00000000840
9	BICF2P575468	31162999	A	C	0.475	0.00864623	intron_variant	ANKFN1	ENSCAFG00000017372
23	BICF2P24909	38650936	A	G	0.09	0.00865062	3_prime_UTR_variant	U2SURP	ENSCAFG00000007973
6	BICF2P338482	52288657	A	G	0.315	0.00865489	intron_variant	DPYD	ENSCAFG00000020062
18	BICF2S23030029	17222023	A	G	0.11	0.0086602	downstream_gene_variant	ANKRD28	ENSCAFG00000030876
23	BICF2G630379262	26621735	G	A	0.05	0.00866114	intergenic_region	GALNT15	ENSCAFG00000005887
31	BICF2G630728579	8040303	A	G	0.24	0.00866177	intergenic_region	ATP5A1	ENSCAFG00000007869
23	BICF2G630378438	27609501	T	A	0.09	0.00866804	intron_variant	COL6A5	ENSCAFG00000006046
17	BICF2P776260	65527291	A	G	0.085	0.00867551	0	0	0
2	BICF2G630675143	13616197	A	G	0.215	0.00868474	intergenic_region	U6	ENSCAFG00000022238
11	BICF2P1356658	69368931	A	G	0.125	0.00870782	intergenic_region	U6	ENSCAFG00000003473
28	BICF2S23721327	10626218	A	G	0.22	0.00870785	upstream_gene_variant	PAPPA	ENSCAFG00000009016
21	BICF2P1086212	25653872	G	A	0.39899	0.00871844	intergenic_region	PDE2A	ENSCAFG00000005698
7	BICF2G630552842	18385135	G	A	0.395	0.00872313	intron_variant	SWT1	ENSCAFG00000013543
15	BICF2S23029153	59756155	A	C	0.105	0.00872658	intron_variant	43525	ENSCAFG00000008804
2	BICF2P622202	9973118	A	G	0.175	0.00873123	intron_variant	C10orf67	ENSCAFG00000004218
1	BICF2P1225871	52856943	G	A	0.28	0.00875675	intergenic_region	QKI	ENSCAFG00000000772
7	BICF2P809435	78586429	A	G	0.11	0.00876085	intergenic_region	SEH1L	ENSCAFG00000018880
5	TIGRP2P72101_rs9005933	50433232	A	G	0.215	0.00877069	intron_variant	FGGY	ENSCAFG00000018884
10	BICF2G630484469	35278281	A	G	0.166667	0.00877286	intergenic_region	GCC2	ENSCAFG00000002015
16	BICF2G630815495	50917043	A	G	0.085	0.00877477	intergenic_region	SNORD22	ENSCAFG00000025904
33	BICF2P381811	3479632	A	C	0.505051	0.00877661	intergenic_region	U6	ENSCAFG00000020791
1	BICF2P703139	53088521	A	C	0.343434	0.00878588	intergenic_region	HNRNPDL	ENSCAFG00000000776
35	BICF2P567456	4015684	A	G	0.085	0.00879059	intergenic_region	PXDC1	ENSCAFG00000030847
4	BICF2P1215058	69286103	G	A	0.24	0.00879885	intergenic_region	DAB2	ENSCAFG00000001877
12	BICF2S23721336	27205596	A	G	0.155	0.00880033	intron_variant	EYS	ENSCAFG00000002495
27	BICF2P667430	12930704	A	G	0.155	0.00880397	intron_variant	CNTN1	ENSCAFG00000009872
30	BICF2G630407455	21571531	A	G	0.07	0.00882238	intergenic_region	RFX7	ENSCAFG00000016029
30	BICF2G630407436	21620478	G	A	0.07	0.00882238	intron_variant	TEX9	ENSCAFG00000016043
22	BICF2G630331793	41630068	G	A	0.42	0.00882553	intergenic_region	U6	ENSCAFG00000005303
32	BICF2P164761	22278950	A	C	0.23	0.00882867	intron_variant	EMCN	ENSCAFG00000032716
6	BICF2G630573233	67851949	A	G	0.1	0.00883727	intergenic_region	U4	ENSCAFG00000020790
19	BICF2G63050094	32177129	A	G	0.09	0.00883886	intergenic_region	7SK	ENSCAFG00000021956
6	BICF2P974392	63699628	G	A	0.44	0.00884721	intergenic_region	PRKACB	ENSCAFG00000020319
31	BICF2G630735844	22146340	A	G	0.485	0.00889211	intergenic_region	ADAMTS1	ENSCAFG00000016176
30	BICF2P1242194	6818600	G	A	0.505	0.00889222	intron_variant	FSIP1	ENSCAFG00000008736
7	BICF2P1017341	29100231	A	G	0.115	0.00889916	intron_variant	SLC19A2	ENSCAFG00000015235
25	BICF2S23518866	24479501	C	A	0.16	0.00890531	intergenic_region	HAND2	ENSCAFG00000007858
26	BICF2P1052362	32645890	G	A	0.46	0.00890793	intergenic_region	ZWINT	ENSCAFG00000015521
8	BICF2S22917018	13257478	A	C	0.425	0.00891397	intergenic_region	SPTSSA	ENSCAFG00000013187
27	BICF2P353394	12358063	C	A	0.115	0.00891551	upstream_gene_variant	PDZRN4	ENSCAFG00000009821
8	BICF2P222713	27437303	G	A	0.3	0.00893714	intron_variant	TRIM9	ENSCAFG00000014603
2	BICF2S23335456	6019490	A	C	0.085	0.00895778	intergenic_region	RAB18	ENSCAFG00000003859
26	BICF2S23113134	18578561	A	G	0.49	0.00896202	intron_variant	WSCD2	ENSCAFG00000011390
15	BICF2S23446938	59748590	A	G	0.07	0.00898124	intron_variant	TMA16	ENSCAFG00000008799
38	BICF2S23228803	5071572	G	A	0.11	0.00898365	intergenic_region	Y_RNA	ENSCAFG00000026123
11	BICF2G630299027	29214251	A	G	0.125	0.00899698	intron_variant	PTPRD	ENSCAFG00000001460
27	BICF2G630148908	25401100	A	T	0.275	0.00899952	intergenic_region	KCNJ8	ENSCAFG00000031280
35	BICF2G630778326	24765268	C	A	0.13	0.00902171	intergenic_region	ZNF391	ENSCAFG00000031680
2	BICF2P1314346	69897153	G	A	0.252632	0.00902193	intergenic_region	NKAIN1	ENSCAFG00000011175
32	BICF2P393771	16198342	A	G	0.235	0.00902586	intron_variant	PUM1	ENSCAFG00000024991
5	BICF2P789098	76239372	A	G	0.15	0.00903936	intron_variant	PDPR	ENSCAFG00000020119
12	TIGRP2P160899_rs9104774	26950672	A	T	0.21	0.0090427	intergenic_region	LGSN	ENSCAFG00000002482
12	BICF2P82546	26964464	A	G	0.21	0.0090427	upstream_gene_variant	U6	ENSCAFG00000031365
28	BICF2G630260409	41012384	A	G	0.055	0.00904555	intron_variant	KCNT2	ENSCAFG00000013342
38	BICF2S23226863	3245897	G	A	0.225	0.00905059	intergenic_region	U6	ENSCAFG00000027924
2	BICF2S22937013	11265793	G	A	0.232323	0.00905417	intron_variant	DNAJC1	ENSCAFG00000004152
1	BICF2P860348	49478362	A	C	0.405	0.00905498	intron_variant	SLC22A3	ENSCAFG00000023358
4	BICF2G630180232	89803650	G	A	0.5	0.00905674	0	0	0
1	BICF2P903675	79743324	A	G	0.482955	0.00905862	intergenic_region	7SK	ENSCAFG00000026160
8	BICF2S23641117	18430713	A	G	0.295	0.00906111	intergenic_region	FBXO33	ENSCAFG00000013926
10	BICF2P604767	51433223	G	A	0.245	0.00906435	intergenic_region	U6	ENSCAFG00000031998
10	BICF2P1268219	22821451	A	C	0.17	0.00906494	upstream_gene_variant	ZWINT	ENSCAFG00000023193
25	BICF2G630468969	13282199	A	C	0.244898	0.00907342	intron_variant	MTERF	ENSCAFG00000006926
8	BICF2P593058	12663163	G	A	0.37	0.00908985	intron_variant	NPAS3	ENSCAFG00000013177
26	BICF2S23233372	32175889	A	G	0.14	0.00909038	intergenic_region	U6	ENSCAFG00000022350
14	TIGRP2P187155_rs9160086	17193405	A	G	0.47	0.00909208	intergenic_region	FZD1	ENSCAFG00000001906
5	BICF2P523055	42246436	A	T	0.151515	0.00909566	stop_gained	MPRIP	ENSCAFG00000018501
7	TIGRP2P99912_rs9082076	55664523	A	G	0.085	0.0090988	intron_variant	NOL4	ENSCAFG00000017974
10	BICF2S23737992	35324850	A	G	0.32	0.00910099	intergenic_region	GCC2	ENSCAFG00000002015
19	BICF2G63036278	12780627	G	A	0.23	0.00910784	intron_variant	LARP1B	ENSCAFG00000003831
5	BICF2G630240909	71352216	A	G	0.19	0.0091184	intergenic_region	ALX1	ENSCAFG00000026658
4	TIGRP2P60653_rs8649976	46240332	A	G	0.135	0.00911933	intergenic_region	snoZ5	ENSCAFG00000027959
15	BICF2G630436944	26835425	A	G	0.43	0.00913058	intergenic_region	LRRIQ1	ENSCAFG00000028967
11	BICF2G630297723	26457516	G	A	0.28	0.00913323	intron_variant	CTNNA1	ENSCAFG00000001315
29	BICF2S23443470	21451471	A	G	0.414141	0.00914003	intergenic_region	KCNB2	ENSCAFG00000024194
26	BICF2S23233373	32175931	A	G	0.141414	0.00915161	intergenic_region	U6	ENSCAFG00000022350
30	BICF2G630401366	31910588	G	A	0.36	0.00915564	intron_variant	MAP2K5	ENSCAFG00000017454
25	BICF2S23053385	20741725	G	A	0.26	0.00915891	intergenic_region	C4ORF27	ENSCAFG00000007679
1	BICF2G630725307	50063661	A	G	0.35	0.00916636	intron_variant	ZWINT	ENSCAFG00000032456
20	BICF2P358410	29541677	A	C	0.06	0.00917188	intergenic_region	RP1L1	ENSCAFG00000007181
20	BICF2S23757173	29557924	A	G	0.06	0.00917188	intergenic_region	5S_rRNA	ENSCAFG00000007181
15	TIGRP2P199718_rs8747967	37334123	G	A	0.32	0.00917702	intergenic_region	RMST_10	ENSCAFG00000030185
31	BICF2P918893	39648634	G	A	0.495	0.00917845	intron_variant	PCNT	ENSCAFG00000012045
25	BICF2P501452	27311711	C	G	0.155	0.00919324	intergenic_region	C8orf74	ENSCAFG00000008111
25	BICF2P909384	27320335	A	C	0.155	0.00919324	intron_variant	RP1L1	ENSCAFG00000008114
1	BICF2P64962	112387294	A	G	0.3	0.00919631	downstream_gene_variant	CNR2	ENSCAFG00000030005
2	BICF2S22937175	75630419	A	G	0.145	0.00920438	intergenic_region	TBL1XR1	ENSCAFG00000030375
32	BICF2G630600967	7403363	A	G	0.11	0.00921913	intron_variant	AGPAT9	ENSCAFG00000009133
15	BICF2P1073217	65966999	A	G	0.164948	0.00922258	0	0	0
37	BICF2G630129117	26612361	A	G	0.31	0.00922588	intergenic_region	SLC4A3	ENSCAFG00000015723
1	BICF2S23333989	92450996	G	A	0.520202	0.00924269	intron_variant	GLIS3	ENSCAFG00000031499
30	BICF2S2377335	31491566	A	G	0.205	0.00924545	intron_variant	IQCH	ENSCAFG00000017422
34	BICF2G630450049	40568702	A	G	0.125	0.00925094	intergenic_region	U4	ENSCAFG00000027391
10	BICF2G630482460	32217199	G	A	0.26	0.00925705	intron_variant	POLR3B	ENSCAFG00000001851
39	BICF2G63014249	79940775	A	G	0.155	0.00925855	0	0	0
39	BICF2G63014237	80155891	A	G	0.155	0.00925855	0	0	0
39	BICF2G63014235	80182997	A	G	0.155	0.00925855	0	0	0
12	BICF2S23412027	46951417	G	A	0.265	0.00926105	intron_variant	AASDHPPT	ENSCAFG00000003061
16	BICF2S23746509	44285816	A	G	0.335	0.00927222	downstream_gene_variant	FAT1	ENSCAFG00000007273
34	TIGRP2P393354_rs8637001	11709250	A	G	0.305	0.00927287	intron_variant	CEP72	ENSCAFG00000010889
33	BICF2P1365585	29997010	A	G	0.37	0.00927527	intron_variant	MFI2	ENSCAFG00000013115
6	BICF2P87264	45047223	C	A	0.455	0.00930934	intergenic_region	PRMT6	ENSCAFG00000023098
5	BICF2P546213	26142906	C	A	0.43	0.0093231	intergenic_region	PVRL3	ENSCAFG00000001472
8	TIGRP2P118597_rs9054965	66106552	A	G	0.35	0.00933216	intergenic_region	VRK1	ENSCAFG00000017802
8	BICF2S23122635	55098614	G	A	0.215	0.00934081	intergenic_region	5S_rRNA	ENSCAFG00000022369
33	BICF2P638107	15336793	A	G	0.355	0.00935627	intergenic_region	BEND5	ENSCAFG00000010335
23	BICF2G630391292	9953774	A	G	0.175	0.00936482	intron_variant	ZNF620	ENSCAFG00000031284
23	BICF2G630391286	9970252	A	C	0.175	0.00936482	upstream_gene_variant	BMP6	ENSCAFG00000032346
23	BICF2G630391273	10009919	G	A	0.175	0.00936482	intergenic_region	ZNF621	ENSCAFG00000032452
23	BICF2G630391267	10021868	C	A	0.175	0.00936482	intergenic_region	ZNF621	ENSCAFG00000032452
15	BICF2S23141859	11445331	A	G	0.111702	0.00937569	intergenic_region	ELAVL4	ENSCAFG00000003927
33	BICF2P1040404	23488108	A	G	0.45	0.00939527	intron_variant	GSK3B	ENSCAFG00000011122
35	BICF2G630769192	7617946	A	G	0.25	0.00939916	intergenic_region	SNRNP48	ENSCAFG00000009574
21	BICF2P499464	48139565	A	G	0.08	0.00940201	intergenic_region	CCDC34	ENSCAFG00000010196
15	BICF2G630436095	28122191	A	G	0.13	0.0094038	intergenic_region	BDNF	ENSCAFG00000031591
15	BICF2G630419538	62888649	G	A	0.355	0.00940805	intergenic_region	SPOCK3	ENSCAFG00000008936
18	BICF2P742980	48733675	A	G	0.155	0.0094153	intergenic_region	CCND1	ENSCAFG00000010700
10	BICF2G630483608	33977607	A	G	0.335	0.00941629	downstream_gene_variant	TPCN2	ENSCAFG00000030016
18	BICF2G630692486	45102895	C	G	0.155	0.00941975	intron_variant	EXT2	ENSCAFG00000009477
12	BICF2G630120223	62417221	A	G	0.434343	0.00942144	intron_variant	LIN28B	ENSCAFG00000003598
9	TIGRP2P127000_rs8714608	43457106	C	A	0.245	0.00945083	intergenic_region	NUFIP2	ENSCAFG00000018888
15	BICF2G630437112	26623178	A	C	0.2	0.00947404	intron_variant	LRRIQ1	ENSCAFG00000028967
14	BICF2S2365856	51120272	A	G	0.055	0.00948597	intergenic_region	LRRN3	ENSCAFG00000003297
32	BICF2P559898	35668997	C	A	0.375	0.00948885	intergenic_region	NDST4	ENSCAFG00000012211
34	TIGRP2P399632_rs9000046	37722328	A	G	0.06	0.00950223	intron_variant	PSMC6	ENSCAFG00000015488
21	BICF2G630646132	30481487	G	A	0.195	0.00950678	intergenic_region	OR10B10	ENSCAFG00000029930
4	BICF2P135946	58998109	A	C	0.49	0.00952393	intron_variant	CSF1R	ENSCAFG00000018219
20	BICF2P989917	60250096	A	G	0.262626	0.00952823	0	0	0
1	BICF2P1044618	8124410	A	G	0.13	0.00954412	intergenic_region	RTTN	ENSCAFG00000000036
12	BICF2P150911	34951885	A	G	0.13	0.00960165	upstream_gene_variant	U6	ENSCAFG00000027776
29	BICF2G630634086	38623539	A	T	0.055	0.00960927	intron_variant	FAM92A1	ENSCAFG00000009105
10	BICF2S23751063	28947049	G	A	0.318182	0.00962655	intergenic_region	HMGXB4	ENSCAFG00000001732
10	BICF2S22938822	35340366	A	G	0.32	0.0096274	intergenic_region	DLA	ENSCAFG00000002015
18	BICF2G630696451	41133195	A	G	0.335	0.00963222	intergenic_region	OR4A47	ENSCAFG00000031819
1	BICF2S23016385	14823293	A	G	0.47449	0.00963881	intergenic_region	PIGN	ENSCAFG00000000083
23	BICF2P583925	30479264	A	C	0.41	0.00964455	intron_variant	CDV3	ENSCAFG00000006436
20	BICF2P790244	30099736	A	G	0.1	0.00965419	intergenic_region	U6	ENSCAFG00000007791
18	BICF2S23444594	47172709	A	G	0.075	0.00965664	intergenic_region	MRGPRG	ENSCAFG00000010353
32	BICF2P535744	28935532	G	A	0.17	0.00966965	intergenic_region	OSTC	ENSCAFG00000011263
34	BICF2G630453346	35261239	A	G	0.17	0.00969091	intergenic_region	OR08B10	ENSCAFG00000024887
18	BICF2G630698178	39547369	G	A	0.2	0.00969108	intergenic_region	OR10G10	ENSCAFG00000008052
13	BICF2P1009944	5957807	C	A	0.24	0.00970184	intergenic_region	LRP12	ENSCAFG00000000677
31	BICF2G630739871	32417642	G	C	0.065	0.00970576	intron_variant	DSCR3	ENSCAFG00000009792
29	BICF2P779278	21475458	A	G	0.44	0.00971062	intergenic_region	KCNB2	ENSCAFG00000024194
1	BICF2S2323453	55692499	A	C	0.055	0.00971344	intergenic_region	DACT2	ENSCAFG00000000864
13	BICF2P969527	55971577	G	A	0.465	0.00971456	intergenic_region	EPHA5	ENSCAFG00000002388
14	BICF2P301508	32115062	A	C	0.49	0.0097154	intergenic_region	VEPH1	ENSCAFG00000002452
24	BICF2G630505867	19239504	A	G	0.385	0.00972575	upstream_gene_variant	PKHD1	ENSCAFG00000006763
8	BICF2S23644182	8058744	G	A	0.15	0.00973592	intergenic_region	PAPSS2	ENSCAFG00000012522
26	TIGRP2P344392_rs9080052	37688086	A	G	0.185	0.00977538	intergenic_region	MINPP1	ENSCAFG00000028821
5	BICF2P891262	57887172	G	A	0.48	0.00977617	intron_variant	PRDM16	ENSCAFG00000019473
23	BICF2P86572	50754333	G	A	0.415	0.00977711	intergenic_region	U6	ENSCAFG00000032528
12	BICF2P679410	19044200	A	C	0.05	0.00977748	intergenic_region	TFAP2B	ENSCAFG00000002156
22	BICF2S23423001	12893311	A	G	0.17	0.00978434	intergenic_region	U6	ENSCAFG00000028729
25	BICF2G630468922	13331425	G	A	0.245	0.00978967	intron_variant	SMYD2	ENSCAFG00000006926
12	BICF2P288800	36638115	A	G	0.28	0.00980747	intergenic_region	COL12A1	ENSCAFG00000002667
9	BICF2G630831746	27402312	C	A	0.405	0.00980901	intron_variant	CA10	ENSCAFG00000030895
6	TIGRP2P80500_rs8640278	22671288	C	G	0.0867347	0.00981158	intron_variant	USP31	ENSCAFG00000017694
25	BICF2G630468496	13857037	A	T	0.505051	0.00981783	intron_variant	ATP8A2	ENSCAFG00000007007
27	BICF2G630142311	15250785	C	G	0.095	0.00981827	intergenic_region	7SK	ENSCAFG00000025522
8	BICF2S23637292	5938207	G	A	0.412371	0.00987041	intergenic_region	U6	ENSCAFG00000027910
3	BICF2P317973	67245773	A	G	0.16	0.00987579	intergenic_region	NOVA1	ENSCAFG00000015438
23	BICF2P781179	42680248	A	G	0.36	0.00988859	intergenic_region	U6	ENSCAFG00000032541
19	BICF2S22939382	12813195	A	G	0.385	0.00989544	intron_variant	LARP1B	ENSCAFG00000003831
17	BICF2S23520396	46851516	G	A	0.375	0.00989554	intergenic_region	LRRTM4	ENSCAFG00000008149
34	BICF2P1233250	44985628	A	G	0.24	0.00990103	0	0	0
25	BICF2G630100075	34638645	C	A	0.11	0.00990636	intron_variant	BIN3	ENSCAFG00000009275
7	BICF2P944729	12236289	G	A	0.31	0.00992417	intergenic_region	7SK	ENSCAFG00000026063
31	BICF2P124447	36465117	G	A	0.38	0.00994624	intron_variant	UMODL1	ENSCAFG00000010236
20	BICF2S23343732	17738239	A	G	0.22	0.00995136	intron_variant	CNTN3	ENSCAFG00000006357
4	TIGRP2P60022_rs8698250	35182780	G	A	0.414141	0.00995371	intergenic_region	DCP2	ENSCAFG00000023521
35	TIGRP2P405478_rs8961377	11814427	G	A	0.195	0.00995629	3_prime_UTR_variant	EDN1	ENSCAFG00000009794
4	BICF2P999900	32133646	A	C	0.075	0.00996921	intergenic_region	7SK	ENSCAFG00000015886
1	BICF2P169897	52992334	A	G	0.23	0.00998059	intergenic_region	QKI	ENSCAFG00000000772
10	BICF2P1135023	60951568	A	G	0.255	0.00998695	intergenic_region	PAPOLG	ENSCAFG00000002975
8	BICF2P1049911	40020485	A	G	0.39	0.00999371	intergenic_region	FUT8	ENSCAFG00000016231
