# Supplementary material for: Identification of Candidate Genes and Pathways Associated with Obesity-Related Traits in Canines via Gene-Set Enrichment and Pathway-Based GWAS Analysis
Source: Animals (Basel). 2020 Nov 9;10(11):2071. doi: 10.3390/ani10112071 (PMC7695335; doi:10.3390/ani10112071)
Supplement: Supplementary file 1 [file animals-10-02071-s001.zip › Supplementary Table S2.xlsx]

## Sheet: Obesity
Table S2: List of all Gene Ontology and KEGG pathways significantly enriched using genes associated with obesity.
Category	Term ID	Term	Count	%	PValue	Genes	Fold Enrichment	FDR
KEGG_PATHWAY ~
KEGG_PATHWAY	cfa05200	Pathways in cancer	18	4.56731	0.000844099	DCC, FGFR1, BMP2, COL4A1, BRAF, GNAI1, FGF9, PPARG, RUNX1T1, FZD1, FZD3, FZD2, GLI3, CTNNA3, CTNNA1, LAMA2, MAPK1, CXCR4, WNT11,CCND1	2.38294	1.05792
KEGG_PATHWAY	cfa04360	Axon guidance	10	2.40385	0.000884601	DCC, MAPK1, NGEF, EPHA7, CXCR4, GNAI1, ROBO1, UNC5D, LRRC4C, EPHB1	3.9446	1.10843
KEGG_PATHWAY	cfa04550	Signaling pathways regulating pluripotency of stem cells	10	2.40385	0.00178884	MAPK1, FGFR1, BMP2, ONECUT1, FZD1, FZD3, WNT11, FZD2, ZFHX3, KLF4	3.5703	2.22976
KEGG_PATHWAY	cfa04930	Type II diabetes mellitus	7	1.44231	0.0027203	MAPK1, IRS2, TNF, CACNA1E, CACNA1C, ADIPOQ	6.11413	3.3726
KEGG_PATHWAY	cfa04520	Adherens junction	6	1.68269	0.00304204	MAPK1, FGFR1, TJP1, PTPRM, SSX2IP, CTNNA3, CTNNA2, MAP3K7	4.82241	3.76449
KEGG_PATHWAY	cfa05217	Basal cell carcinoma	9	1.44231	0.00456025	BMP2, FZD1, FZD3, WNT11, FZD2, GLI3	5.43478	5.59404
KEGG_PATHWAY	cfa04514	Cell adhesion molecules (CAMs)	8	2.16346	0.00598334	NCAM1, SELP, SIGLEC1, CLDN18, PTPRM, CADM1, LRRC4C, ITGA4, NEGR1	3.26087	7.27983
KEGG_PATHWAY	cfa04310	Wnt signaling pathway	6	1.92308	0.0168877	TBL1XR1, DKK1, WNT7A, FZD1, FZD3, SIAH1, WNT11, FZD2, BAMBI, MAP3K7	2.98706	19.3064
KEGG_PATHWAY	cfa05205	Proteoglycans in cancer	8	2.40385	0.0173708	MAPK1, FGFR1, TNF, BRAF, FZD1, TLR4, FZD3, WNT11, FZD2, ITPR2	2.50836	19.8044
KEGG_PATHWAY	cfa00640	Propanoate metabolism	5	0.961538	0.0203306	LDHB, MUT, SUCLG2, ACACA	6.74663	22.7941
KEGG_PATHWAY	cfa04350	TGF-beta signaling pathway	5	1.44231	0.0239704	MAPK1, BMP2, TNF, SMAD6, SMURF1, BAMBI	3.62319	26.3301
KEGG_PATHWAY	cfa04730	Long-term depression	9	1.20192	0.0330131	MAPK1, BRAF, LYN, GNAI1, ITPR2	4.07609	34.4794
KEGG_PATHWAY	cfa04390	Hippo signaling pathway	6	1.92308	0.0335389	BMP2, FZD1, FZD3, WNT11, FZD2, CTNNA3, DLG2, CTNNA2	2.59142	34.9267
KEGG_PATHWAY	cfa04924	Renin secretion	6	1.20192	0.0404579	CLCA2, GNAI1, ADCYAP1R1, CACNA1C, ITPR2	3.82133	40.5566
KEGG_PATHWAY	cfa04911	Insulin secretion	4	0.900901	0.0971136	IRS1, CACNA1B CREB5, PLCB1, CACNA1D, , KCNU1, KCNMB4, PLCB4, AQP1	2.96443	47.8063
KEGG_PATHWAY	cfa04723	Retrograde endocannabinoid signaling	3	1.44231	0.0558915	MAPK1, GABRA2, GABRA4, GNAI1, CACNA1C, ITPR2	2.87724	51.5369
KEGG_PATHWAY	cfa04977	Vitamin digestion and absorption	5	0.721154	0.0784093	FOLH1, APOA1, SCARB1	6.37996	64.2422
KEGG_PATHWAY	cfa04080	Neuroactive ligand-receptor interaction	6	2.40385	0.0860952	APLNR, GABRA2, S1PR1, HRH3, GABRA4, GRM7, ADCYAP1R1, MC4R, MC3R, GRID1	1.85981	67.8217
KEGG_PATHWAY	cfa04670	Leukocyte transendothelial migration	4	1.44231	0.0864304	CLDN18, CXCR4, GNAI1, ITGA4, CTNNA3, CTNNA2	2.52999	67.9701
KEGG_PATHWAY	cfa05213	Endometrial cancer	5	0.961538	0.0921205	MAPK1, BRAF, CTNNA3, CTNNA2	3.69155	70.3939
KEGG_PATHWAY	cfa04512	ECM-receptor interaction	4	1.20192	0.0999996	LAMA2, COL4A1, COL6A6, ITGA4, SV2C	2.81109	73.472
GOTERM ~
GOTERM_MF_DIRECT	GO:0016874	ligase activity	7	1.68269	0.00037446	HECW2, UBE3A, SUCLG2, HECTD3, SIAH1, SMURF1, NEDD4L	7.16592	0.512851
GOTERM_BP_DIRECT	GO:0045892	negative regulation of transcription, DNA-templated	13	3.125	0.00313149	RBFOX2, BCLAF1, RUNX1T1, FZD1, PAX2, CBFA2T3, ADIPOQ, GAS6, ZSCAN10, LHX1, ATP8B1, POU3F3, WNT11	2.7102	5.06489
GOTERM_BP_DIRECT	GO:0060022	hard palate development	3	0.721154	0.00340975	FZD1, FZD2, MMP25	30.8025	5.50308
GOTERM_BP_DIRECT	GO:0034115	negative regulation of heterotypic cell-cell adhesion	3	0.721154	0.00559193	APOA1, ADIPOQ, KLF4	24.642	8.87425
GOTERM_BP_DIRECT	GO:0002062	chondrocyte differentiation	5	1.20192	0.00566344	SNX19, FGFR1, BMP2, FGF9, NFIB	6.845	8.98277
GOTERM_BP_DIRECT	GO:0030326	embryonic limb morphogenesis	5	1.20192	0.00566344	FGFR1, DKK1, FGF9, CYP26B1, PBX1	6.845	8.98277
GOTERM_BP_DIRECT	GO:0060070	canonical Wnt signaling pathway	7	1.68269	0.0064693	TBL1XR1, FZD1, FZD3, WNT11, FZD2, PTPRU, KLF4	4.16652	10.1975
GOTERM_BP_DIRECT	GO:0001658	branching involved in ureteric bud morphogenesis	5	1.20192	0.00888542	BMP2, LHX1, PBX1, PAX2, GLI3	6.03971	13.7489
GOTERM_MF_DIRECT	GO:0003700	transcription factor activity, sequence-specific DNA binding	20	4.80769	0.0112345	RFX8, TADA2A, TAF4B, SMAD6, PPARG, RUNX1T1, CBFA2T3, GLI3, DMRTB1, MYCN, ZSCAN10, LHX1, POU3F3, HIVEP2, PBX1, ST18, TCF12, TBX18, NFIA, NFIB	1.86128	14.3674
GOTERM_BP_DIRECT	GO:0009954	proximal/distal pattern formation	4	0.961538	0.0136126	DLX2, CYP26B1, PBX1, GLI3	7.82286	20.3189
GOTERM_BP_DIRECT	GO:0030512	negative regulation of transforming growth factor beta receptor signaling pathway	5	1.20192	0.0143419	ONECUT1, SMAD6, CD109, SMURF1, BAMBI	5.26538	21.2897
GOTERM_BP_DIRECT	GO:0060484	lung-associated mesenchyme development	3	0.721154	0.0149203	FGFR1, FGF9, WNT11	15.4012	22.0516
GOTERM_BP_DIRECT	GO:0002053	positive regulation of mesenchymal cell proliferation	4	0.961538	0.015484	FGFR1, IRS2, FGF9, MYCN	7.46727	22.7875
GOTERM_BP_DIRECT	GO:0015914	phospholipid transport	3	0.721154	0.0188787	SCP2D1, PCTP, SCARB1	13.69	27.083
GOTERM_BP_DIRECT	GO:0021799	cerebral cortex radially oriented cell migration	3	0.721154	0.0188787	CCDC141, FUT10, POU3F3	13.69	27.083
GOTERM_CC_DIRECT	GO:0005615	extracellular space	30	7.21154	0.0195011	TNF, FGF9, ADAMTS15, PRKAG2, CD109, LRRC4C, DLK1, VGF, ESF1, SAA1, OLFM3, CTBS, SCG2, FLRT3, AGA, SELP, BMP2, GGH, LMCD1, ANXA1, SOD1, ADIPOQ, GAS6, CBLN4, DKK1, UMODL1, FRMD4B, STC1, WNT11	1.54514	22.2856
GOTERM_BP_DIRECT	GO:0007417	central nervous system development	5	1.20192	0.0215515	HAPLN2, GABRA4, CHD7, LYN, CASZ1, BCAN	4.66705	30.3061
GOTERM_BP_DIRECT	GO:1900181	negative regulation of protein localization to nucleus	3	0.721154	0.0232244	CLDN18, TRIM29, OTUD7B	12.321	32.2546
GOTERM_BP_DIRECT	GO:0010804	negative regulation of tumor necrosis factor-mediated signaling pathway	3	0.721154	0.0232244	APOA1, ADIPOQ, GAS6	12.321	32.2546
GOTERM_BP_DIRECT	GO:0045444	fat cell differentiation	14	3.36538	0.0235983	SMAD6, BBS9, FFAR2, SOCS1, OSBPL11, TTC8, PIAS1, PLCB1, AQP1, HNF4G, NR2F2, PAX2, TBX18, NFIA, NFIB	1.99646	32.6831
GOTERM_BP_DIRECT	GO:0048706	embryonic skeletal system development	4	0.961538	0.0243519	FGF9, PAX7, PBX1, WNT11	6.31846	33.5391
GOTERM_CC_DIRECT	GO:0005923	bicellular tight junction	6	1.44231	0.0267971	TJP1, CLDN18, MAGI2, MPDZ, CGN, CXADR	3.54293	29.3726
GOTERM_CC_DIRECT	GO:0016021	integral component of membrane	103	24.7596	0.0271717	DNAJC5B, CADM1, SLC9A2, SYT6, LRRC4C, DLK1, S1PR1, TECRL, UNC5D, BRI3, LRRC55, SLC4A3, ADAM9, GRID1, PTPRM, FUT10, TMEM200A, PTPRU, TMEM131, NCAM1, SLITRK1, SLC37A2, ST14, LCLAT1, LRRC66, SLC9C2, NRSN1, TMX1, FGFR1, CYP3A26, SLC38A9, CCDC90B, PKHD1, ADCYAP1R1, PAQR3, GPR142, KCNMB2, CSMD1, CERS2, ADAM32, OR5AS1, SLC35F4, SLC35F5, LRFN5, RNF13, GABRA4, ENDOD1, REEP3, ANTXR2, NDST4, SLC15A2, SLC45A…	1.19223	29.7198
GOTERM_CC_DIRECT	GO:0009986	cell surface	15	3.60577	0.0276927	BMP2, ADAMTS15, ROBO1, WNT1, CD109, FZD1, IQGAP2, ITGA4, CXADR,IL1R1, ADIPOQ, FOLH1, TJP1, ROBO1, CXCR4, UNC5D, SCARB1, LRFN5	1.89419	30.2002
GOTERM_BP_DIRECT	GO:0001541	ovarian follicle development	4	0.961538	0.0296186	UBE3A, FANCF, VGF, SOD1	5.86714	39.241
GOTERM_CC_DIRECT	GO:0016327	apicolateral plasma membrane	3	0.721154	0.0317926	TJP1, MPDZ, CXADR	10.4812	33.8759
GOTERM_BP_DIRECT	GO:0050901	leukocyte tethering or rolling	3	0.721154	0.0329946	SELP, TNF, ITGA4	10.2675	42.6508
GOTERM_BP_DIRECT	GO:0031589	cell-substrate adhesion	3	0.721154	0.0329946	SMAD6, EPHB1, GAS6	10.2675	42.6508
GOTERM_CC_DIRECT	GO:0034364	high-density lipoprotein particle	3	0.721154	0.0369926	APOA1, SAA1	9.67493	38.2812
GOTERM_MF_DIRECT	GO:0001530	lipopolysaccharide binding	3	0.721154	0.0403989	SELP, TLR4, SCARB1	9.21332	43.2279
GOTERM_MF_DIRECT	GO:0000987	core promoter proximal region sequence-specific DNA binding	3	0.721154	0.0403989	PAX2, DMRTB1, KLF4	9.21332	43.2279
GOTERM_BP_DIRECT	GO:0051453	regulation of intracellular pH	4	0.961538	0.041797	SLC9A2, SLC4A7, SLC9C2, SLC4A3	5.13375	50.7151
GOTERM_BP_DIRECT	GO:0021766	hippocampus development	4	0.961538	0.041797	DLX2, BCAN, GLI3, KIRREL3	5.13375	50.7151
GOTERM_BP_DIRECT	GO:0030325	adrenal gland development	3	0.721154	0.0440724	APOA1, PBX1, WNT11	8.80071	52.6192
GOTERM_BP_DIRECT	GO:0090272	negative regulation of fibroblast growth factor production	2	0.480769	0.047948	FGFR1, WNT11	41.07	55.7041
GOTERM_BP_DIRECT	GO:0021740	principal sensory nucleus of trigeminal nerve development	2	0.480769	0.047948	NFIB, KIRREL3	41.07	55.7041
GOTERM_MF_DIRECT	GO:0005509	calcium ion binding	21	5.04808	0.0480186	SVEP1, SPOCK3, BRAF, RPH3AL, ANXA1, SYT6, EDIL3, PCDH7, DLK1, KCNIP1, MMP25, GAS6, ITPR2, MCTP2, UMODL1, SLC24A3, FAT1, FSTL5, LRP8, CACNA1E, TLL1	1.56129	49.1135
GOTERM_CC_DIRECT	GO:0005737	cytoplasm	74	17.7885	0.0488412	DPP3, RP1, LDHB, HECW2, PPARG, KNTC1, IQGAP2, AQP4, LRRC4C, TERF2IP, CXADR, PNP, KCNIP1, CCDC141, LBH, TECRL, TRIM9, ROBO1, MAPKAP1, DHX35, VCPIP1, RBFOX2, MAGI2, POLR1A, ARID1B, UBE2C, TANK, BRWD1, PFDN5, FRMD4B, PCMTD1, CELF2, LRRC66, SIAH1, WNT11, STC1, HAS2, SH3GL2, AKAP3, UBE3A, FGGY, AZIN1, ROPN1L, MTMR3, DDHD1, VRK1, CYP26B1, CASZ1, OTUD7B, HECTD3, BDH2, NEDD4L, FLRT3, TRIM29, SMAD6, PTPN1…	1.21331	47.3276
GOTERM_CC_DIRECT	GO:0005681	spliceosomal complex	4	0.961538	0.049828	ZNF326, RHEB, DHX35, API5	4.79139	48.0229
GOTERM_BP_DIRECT	GO:0070372	regulation of ERK1 and ERK2 cascade	3	0.721154	0.0500552	EPHA7, PKHD1, EPHB1	8.214	57.3011
GOTERM_BP_DIRECT	GO:0031290	retinal ganglion cell axon guidance	3	0.721154	0.0500552	EPHA7, PTPRM, EPHB1	8.214	57.3011
GOTERM_BP_DIRECT	GO:0071108	protein K48-linked deubiquitination	3	0.721154	0.0500552	OTUD7B, USP25, VCPIP1	8.214	57.3011
GOTERM_BP_DIRECT	GO:0050727	regulation of inflammatory response	4	0.961538	0.0523316	LYN, PGLYRP2, ANXA1, TLR4	4.69371	58.9655
GOTERM_BP_DIRECT	GO:0043161	proteasome-mediated ubiquitin-dependent protein catabolic process	7	1.68269	0.055061	TBL1XR1, RNF4, TRIM9, HECTD3, SIAH1, SMURF1, NEDD4L	2.56688	60.8807
GOTERM_BP_DIRECT	GO:0035567	non-canonical Wnt signaling pathway	3	0.721154	0.0563107	FZD1, FZD3, FZD2	7.70062	61.7293
GOTERM_BP_DIRECT	GO:0045454	cell redox homeostasis	5	1.20192	0.0575154	GLRX3, TMX1, GSR, GLRX5, PDIA5	3.4225	62.531
GOTERM_BP_DIRECT	GO:0007156	homophilic cell adhesion via plasma membrane adhesion molecules	6	1.44231	0.0578858	PTPRM, CADM1, ROBO1, FAT1, PCDH7, KIRREL3	2.86535	62.7742
GOTERM_BP_DIRECT	GO:0007214	gamma-aminobutyric acid signaling pathway	3	0.721154	0.0628222	PLCL2, GABRA2, GABRA4	7.24765	65.8781
GOTERM_CC_DIRECT	GO:0043235	receptor complex	6	1.44231	0.0632689	FGFR1, GRM7, ADCYAP1R1, PTPRN2, LRP8, ITPR2	2.79498	56.6889
GOTERM_CC_DIRECT	GO:0005634	nucleus	68	16.3462	0.0675604	HECW2, TSNAX, ATP2B1, PPARG, PAX2, CXADR, CBFA2T3, ESF1, LBH, PAX7, NR2F2, RBFOX2, CLCA2, CSRNP3, CSRNP2, LYN, SUCLG2, POLR1A, RUNX1T1, HNF4G, UBE2C, DMRTB1, MYCN, UFL1, BRWD1, ZSCAN10, CELF2, SIAH1, STC1, AKAP7, HORMAD2, ST18, JMJD1C, TBX18, AKAP3, BCLAF1, ONECUT1, UBE3A, IRX2, AZIN1, APLP2, VRK1, ZNF326, LHX1, FAT1, CASZ1, OTUD7B, ASRGL1, POU3F3, HECTD3, NEDD4L, RFX8, SMAD6, LMCD1, GGH, SOD1, U…	1.20443	59.1617
GOTERM_MF_DIRECT	GO:0005096	GTPase activator activity	9	2.16346	0.0683941	DOCK2, DOCK1, ARHGAP20, TBC1D14, RGS5, RGS8, WNT11, ARHGAP15, ARHGAP26	2.07699	62.1899
GOTERM_BP_DIRECT	GO:0072332	intrinsic apoptotic signaling pathway by p53 class mediator	3	0.721154	0.0695736	ZMAT4, ZNF385B, WWOX	6.845	69.731
GOTERM_BP_DIRECT	GO:0045429	positive regulation of nitric oxide biosynthetic process	3	0.721154	0.0695736	TNF, TLR4, KLF4	6.845	69.731
GOTERM_BP_DIRECT	GO:0072102	glomerulus morphogenesis	2	0.480769	0.0710557	MTSS1, KIRREL3	27.38	70.5202
GOTERM_BP_DIRECT	GO:0010572	positive regulation of platelet activation	2	0.480769	0.0710557	SELP, TLR4	27.38	70.5202
GOTERM_BP_DIRECT	GO:0001505	regulation of neurotransmitter levels	2	0.480769	0.0710557	GABRA2, HRH3	27.38	70.5202
GOTERM_BP_DIRECT	GO:0061333	renal tubule morphogenesis	2	0.480769	0.0710557	MTSS1, COL4A1	27.38	70.5202
GOTERM_BP_DIRECT	GO:0003150	muscular septum morphogenesis	2	0.480769	0.0710557	FZD1, FZD2	27.38	70.5202
GOTERM_BP_DIRECT	GO:0007605	sensory perception of sound	6	1.44231	0.0729173	FGFR1, TJP1, GRM7, ATP8B1, SOD1, OTOS	2.67848	71.4841
GOTERM_MF_DIRECT	GO:0019870	potassium channel inhibitor activity	2	0.480769	0.0730363	NEDD4L, ENSA	26.6163	64.696
GOTERM_BP_DIRECT	GO:0000122	negative regulation of transcription from RNA polymerase II promoter	15	3.60577	0.0756689	FGFR1, TBL1XR1, BMP2, TNF, FGF9, TRIM29, PPARG, LMCD1, GLI3, DLX2, DKK1, OTUD7B, ZFHX3, NFIA, NFIB	1.63408	72.8548
GOTERM_BP_DIRECT	GO:0050766	positive regulation of phagocytosis	3	0.721154	0.0765496	DOCK2, TNF, GAS6	6.48474	73.2802
GOTERM_BP_DIRECT	GO:0000187	activation of MAPK activity	4	0.961538	0.0767857	BMP2, TNF, TLR4, SOD1	4.00683	73.3932
GOTERM_BP_DIRECT	GO:0070936	protein K48-linked ubiquitination	4	0.961538	0.0767857	UBE2E3, UBE3A, NEDD4L, UBE2C	4.00683	73.3932
GOTERM_MF_DIRECT	GO:0042813	Wnt-activated receptor activity	3	0.721154	0.0803659	FZD1, FZD3, FZD2	6.30385	68.3413
GOTERM_BP_DIRECT	GO:0034394	protein localization to cell surface	3	0.721154	0.0837354	WNT11, SMURF1, PTPRU	6.1605	76.5248
GOTERM_BP_DIRECT	GO:0032689	negative regulation of interferon-gamma production	3	0.721154	0.0837354	PGLYRP2, TLR4, GAS6	6.1605	76.5248
GOTERM_BP_DIRECT	GO:2000352	negative regulation of endothelial cell apoptotic process	3	0.721154	0.0837354	BRAF, GAS6, SCG2	6.1605	76.5248
GOTERM_MF_DIRECT	GO:0017147	Wnt-protein binding	3	0.721154	0.0878721	FZD1, FZD3, FZD2	5.98866	71.7102
GOTERM_CC_DIRECT	GO:0030054	cell junction	7	1.68269	0.0925387	CLCA2, GABRA2, GABRA4, CXCR4, DLG2, NFIA, GRID1	2.24025	71.1535
GOTERM_CC_DIRECT	GO:0005911	cell-cell junction	6	1.44231	0.0929347	FLRT3, TJP1, FAT1, PTPRU, CXADR, LCP2	2.49058	71.3143
GOTERM_MF_DIRECT	GO:0043565	sequence-specific DNA binding	13	3.125	0.0930901	IRX2, PPARG, TSNAX, HNF4G, DMRTB1, ZSCAN10, LHX1, PAX7, POU3F3, HIVEP2, PBX1, NR2F2, ZFHX3	1.6582	73.8529
GOTERM_BP_DIRECT	GO:0070508	cholesterol import	2	0.480769	0.0936044	APOA1, SCARB1	20.535	80.3813
GOTERM_BP_DIRECT	GO:0032497	detection of lipopolysaccharide	2	0.480769	0.0936044	TLR4, SCARB1	20.535	80.3813
GOTERM_BP_DIRECT	GO:0021631	optic nerve morphogenesis	2	0.480769	0.0936044	GLI3, EPHB1	20.535	80.3813
GOTERM_BP_DIRECT	GO:0002090	regulation of receptor internalization	2	0.480769	0.0936044	DKK1, SH3GL2	20.535	80.3813
GOTERM_BP_DIRECT	GO:0034109	homotypic cell-cell adhesion	2	0.480769	0.0936044	PTPRU, CXADR	20.535	80.3813
GOTERM_BP_DIRECT	GO:0001768	establishment of T cell polarity	2	0.480769	0.0936044	DOCK2, CYP26B1	20.535	80.3813
GOTERM_CC_DIRECT	GO:0090575	RNA polymerase II transcription factor complex	3	0.721154	0.0953706	PPARG, TCF12, WWOX	5.717	72.285
GOTERM_MF_DIRECT	GO:0042056	chemoattractant activity	3	0.721154	0.0955771	SAA1, SCG2	5.70349	74.8203
GOTERM_MF_DIRECT	GO:0033691	sialic acid binding	2	0.480769	0.0961805	SELP, ADIPOQ	19.9622	75.0499
GOTERM_MF_DIRECT	GO:0001875	lipopolysaccharide receptor activity	2	0.480769	0.0961805	TLR4, SCARB1	19.9622	75.0499
GOTERM_MF_DIRECT	GO:0016799	hydrolase activity, hydrolyzing N-glycosyl compounds	2	0.480769	0.0961805	MAN2A2, NEIL3	19.9622	75.0499
GOTERM_BP_DIRECT	GO:0032526	response to retinoic acid	3	0.721154	0.09868	DKK1, PPARG, KLF4	5.60045	82.1247

## Sheet: body weight
Table S2: List of all Gene Ontology and KEGG pathways significantly enriched using genes associated with body weight.
Category	Term ID	Term	Count	%	PValue	Genes	Fold Enrichment	FDR
KEGG_PATHWAY ~
KEGG_PATHWAY	cfa05033	Nicotine addiction	8	0.900901	0.00210431	GABRG3, GRIA2, GRIA1, GABRB1, GABRA5, GRIN2A, GRIN3A, CACNA1B	4.3131	2.6893
KEGG_PATHWAY	cfa04080	Neuroactive ligand-receptor interaction	23	2.59009	0.00488312	GABRG3, GLRA1, GRIK2, GABRB1, OPRK1, GABRA5, GRIN2A, GNRHR, GRIN3A, NR3C1, EDNRA, P2RY6, GRIA2, GRIA1, NMUR2, HRH4, ADRA1A, NMBR, PRL, CHRNE, PTAFR, GRID1, GHR	1.88596	6.13839
KEGG_PATHWAY	cfa05206	MicroRNAs in cancer	13	1.46396	0.0267745	KIF23, PDGFA, SOCS1, MET, BMPR2, PIM1, TP63, ZEB1, IRS1, PDCD4, CCND1, CDKN2A, DNMT1	2.01692	29.6171
KEGG_PATHWAY	cfa04022	cGMP-PKG signaling pathway	14	1.57658	0.0293205	EDNRA, KCNU1, KCNMB4, PLCB4, TRPC6, ATP2A3, GTF2IRD1, ADRA1A, CREB5, NOS3, PLCB1, CACNA1D, IRS1, KCNMB2	1.92304	31.963
KEGG_PATHWAY	cfa04310	Wnt signaling pathway	12	1.35135	0.0394196	MAP3K7, DKK2, MAP3K7, CCND1, WNT11, PLCB4, DKK1, VANGL1, PRICKLE1, MMP7, SIAH1, WNT7A, BAMBI, PLCB1, WNT7A	1.97547	40.5758
KEGG_PATHWAY	cfa04520	Adherens junction	8	0.900901	0.0447037	PTPRB, MAPK1, MAP3K7, IGF1R, MET, SMAD3, SMAD2, PTPN1, CTNNA2	2.42991	44.6699
KEGG_PATHWAY	cfa05218	Melanoma	8	0.900901	0.0447037	PIK3CG, IGF1R, CCND1, CDKN2A, FGF14, PDGFA, MET, PDGFC	2.42991	44.6699
KEGG_PATHWAY	cfa00020	Citrate cycle (TCA cycle)	5	0.563063	0.0475857	ACO1, SUCLG2, SDHC, DLD, FH	3.59425	46.7917
KEGG_PATHWAY	cfa04550	Signaling pathways regulating pluripotency of stem cells	12	1.35135	0.0516947	PIK3CG, IGF1R, ONECUT1, HAND1, JARID2, BMPR2, SMAD3, SMAD2, ISL1, MEIS1, WNT7A, ZFHX3	1.88895	49.6871
KEGG_PATHWAY	cfa04730	Long-term depression	7	0.788288	0.0574795	IGF1R, PLCB4, GRIA2, LYN, GRIA1, PPP2CB, PLCB1	2.51597	53.5175
KEGG_PATHWAY	cfa04110	Cell cycle	11	1.23874	0.0577101	CCND1, CDKN2A, CDC14A, CDC14B, SMAD3, ORC5, ANAPC10, SMAD2, MCM3, BUB3, ORC3	1.92862	53.6644
KEGG_PATHWAY	cfa05200	Pathways in cancer	26	2.92793	0.0588711	DCC, FGF14, PDGFA, EGLN2, KITLG, EDNRA, IGF1R, PLCB4, CDKN2A, FZD1, FZD3, FZD2, RASGRP3, TGFA, HHIP, PLCB1, CTNNA1, FH, PIK3CG, MSH6, MET, SMAD3, SMAD2, ARHGEF12, STK4, CTNNA2, LAMA2, CCND1, LAMA3, WNT7A	1.4377	54.3978
KEGG_PATHWAY	cfa04360	Axon guidance	11	1.23874	0.0603285	SEMA5A, EPHA5, DCC, SEMA5B, EPHA7, ROBO1, SRGAP3, UNC5D, ARHGEF12, RASA1, MAPK1	1.91307	55.3034
KEGG_PATHWAY	cfa04010	MAPK signaling pathway	18	2.02703	0.0661777	NTF3, FGF14, PDGFA, DUSP10, CACNB4, CACNA2D3, STK4, MAP3K7, MAP3K5, RASGRP3, MAP3K1, NTRK2, MAPK8IP3, CACNA1E, RAPGEF2, CACNA1D, RASA1, CACNA1B	1.56524	58.7731
KEGG_PATHWAY	cfa04930	Type II diabetes mellitus	6	0.675676	0.069182	PIK3CG, SOCS1, CACNA1E, CACNA1D, IRS1, CACNA1B	2.69569	60.457
KEGG_PATHWAY	cfa04724	Glutamatergic synapse	10	1.12613	0.0770487	PLD1, GLUL, PLCB4, GRIA2, GRIK2, GRIA1, GRIN2A, GRIN3A, PLCB1, CACNA1D	1.90845	64.5702
KEGG_PATHWAY	cfa05211	Renal cell carcinoma	7	0.788288	0.0785936	PIK3CG, MET, EGLN2, TGFA, RAPGEF1, FH, PTPN11	2.32244	65.3301
KEGG_PATHWAY	cfa04350	TGF-beta signaling pathway	8	0.900901	0.0796632	LTBP1, SMAD6, FST, PPP2CB, BMPR2, SMAD3, SMAD2, BAMBI	2.12993	65.8473
KEGG_PATHWAY	cfa04976	Bile secretion	7	0.788288	0.0832774	NCEH1, SLC22A7, EPHX1, AQP1, SLC4A4, SLC10A1, ABCB4	2.28725	67.5429
KEGG_PATHWAY	cfa04911	Insulin secretion	8	0.900901	0.0971136	KCNU1, CACNA1B, PLCB1, PLCB4, CACNA1D, SNAP25, KCNMB2	2.02969	73.3416
KEGG_PATHWAY	cfa04723	Retrograde endocannabinoid signaling	9	1.01351	0.0986962	GABRG3, PLCB4, GRIA2, GRIA1, GABRB1, GABRA5, PLCB1, CACNA1D, CACNA1B	1.90284	73.94
KEGG_PATHWAY	cfa04151	PI3K-Akt signaling pathway	22	2.47748	0.0990111	PIK3CG, IL2RB, PDGFA, OSMR, FGF14, MET, KITLG, CREB5, IRS1, LAMA2, IGF1R, CCND1, LAMA3, IFNB1, PPP2CB, COL6A3, PDGFC, NOS3, PRL, THBS2, PPP2R2D, GHR	1.40784	74.0576
GOTERM ~
GOTERM_MF_DIRECT	GO:0004725	protein tyrosine phosphatase activity	15	1.68919	5.26945e-05	PTPRB, CDC14A, PTPN2, CDC14B, EPM2A, DUSP10, PTPN13, PTPRT, PTPRU, EYA3, EYA4, EYA1, DUSP26, UBASH3B, PTPN1	3.62458	0.077326
GOTERM_BP_DIRECT	GO:0045444	fat cell differentiation	12	1.35135	0.000189572	BBS2, METTL8, CCND1, FAM120B, SMAD6, BBS9, FFAR2, SOCS1, OSBPL11, TTC8, PIAS1, PLCB1	3.9217	0.330021
GOTERM_CC_DIRECT	GO:0005794	Golgi apparatus	43	4.84234	0.000354405	GLIS3, ACHE, SYT4, RAB3GAP1, DUSP10, KCNA5, PAQR3, SERINC3, APOB, ST6GALNAC3, KIFAP3, COL4A3BP, NOS3, CDK5RAP2, JAKMIP2, OLFM3, GOLM1, TERF2, CDK13, KLF5, NMNAT2, MSH6, CLN3, PLD1, MYO6, DNM1L, CCDC88A, LYN, ACO1, BEND5, GOLIM4, PKDCC, NMT2, ATF6, DUSP26, CPE, BACE2, SULF1, DYM, RAB14, SGCE, CWC22, EXT1	1.77477	0.493906
GOTERM_BP_DIRECT	GO:0007156	homophilic cell adhesion via plasma membrane adhesion molecules	14	1.57658	0.000451237	CADM1, CLSTN2, SDK2, PCDH15, PCDH17, CDH8, CDH13, DSG2, CDH18, FAT1, CDH19, FAT2, CDH26, KIRREL3	3.13888	0.78386
GOTERM_CC_DIRECT	GO:0043025	neuronal cell body	16	1.8018	0.000719802	GLRA1, GRIK2, DENND1A, GDPD5, GRIN3A, KLHL1, ALCAM, SEZ6L2, APOB, BRINP1, CPE, GRIA1, PSEN2, RAPGEF2, BRINP3, CACNA1B	2.72841	1.00076
GOTERM_BP_DIRECT	GO:0007275	multicellular organism development	15	1.68919	0.000914728	ZNF536, ZNF516, VANGL1, RREB1, PRRX2, DACH1, EYA3, DKK2, EYA4, SPRED2, SIAH3, QKI, SIAH1, HIVEP1, ZFAT	2.78101	1.58297
GOTERM_BP_DIRECT	GO:0001707	mesoderm formation	7	0.788288	0.00113649	GPI, DKK1, HAND1, BMPR2, EOMES, SMAD3, SMAD2	5.62383	1.96316
GOTERM_CC_DIRECT	GO:0005737	cytoplasm	164	18.4685	0.00128198	LDHB, RAB3GAP1, EDN1, IQGAP2, AQP1, GPCPD1, PNP,ROBO1, KLHL2, KLHL1, BSX, GTF2E1, WDR72, MDFIC, MED27, RNF38, ORC5, DERA, GDF9, ZNF395, PDGFC, RAPGEF2, TWIST2, FTL, PIK3CG, RBFOX1, SATB2, DAB2IP, TNIK, RNF220, RREB1, STMN4, SOCS1, PKIG, UBR3, RPS6KC1, PROX1, STK4, SCEL, MSX1, WDR87, ACTL7B, ZWINT, MAPK4, GTF2IRD1, PCMTD1, RIPK4, ZNF438, SH3GL2, GRB14, EIF4E3, BEX4, PRUNE2, VRK1, HNMT, TFEC, RNF16…	1.24683	1.7759
GOTERM_MF_DIRECT	GO:0005234	extracellular-glutamate-gated ion channel activity	6	0.675676	0.0013303	GRIA2, GRIK2, GRIA1, GRIN2A, GRIN3A, GRID1	6.82275	1.93517
GOTERM_MF_DIRECT	GO:0005096	GTPase activator activity	20	2.25225	0.00151732	DAB2IP, ABR, RAB3GAP1, PREX2, ASAP1, ARHGAP15, ARHGAP23, ARHGAP25, STXBP5L, SGSM1, RASGRP3, RGS6, SRGAP3, CHN2, RGS7, TBC1D7, TBC1D21, PLCB1, RAPGEF2, RASA1	2.23481	2.2044
GOTERM_CC_DIRECT	GO:0045211	postsynaptic membrane	11	1.23874	0.00209315	GRIA2, GLRA1, CLSTN2, CADPS2, GRIK2, GRIA1, NTRK2, GRIN2A, GRIN3A, CHRNE, GRID1	3.19163	2.88442
GOTERM_BP_DIRECT	GO:0061024	membrane organization	5	0.563063	0.00252489	SGCZ, CCDC88A, SGCD, SGCE, DHCR24	8.03404	4.31219
GOTERM_CC_DIRECT	GO:0008076	voltage-gated potassium channel complex	10	1.12613	0.00262733	KCNU1, KCNQ5, KCNMB4, KCNT1, KCNAB2, KCNB1, KCNF1, KCNA5, KCNIP4, KCNMB2	3.35171	3.60805
GOTERM_MF_DIRECT	GO:0015269	calcium-activated potassium channel activity	5	0.563063	0.00346401	KCNU1, KCNMB4, KCNT1, KCNMB2, TMEM38B	7.43504	4.96632
GOTERM_CC_DIRECT	GO:0030425	dendrite	15	1.68919	0.00454957	CNTNAP4, SYT4, KCNB1, GABRA5, DENND1A, TP63, KLHL1, ALCAM, BRINP1, PLCB4, MAPK8IP3, ACAD9, BRINP3, CHL1, CACNA1B	2.35161	6.17084
GOTERM_BP_DIRECT	GO:0043066	negative regulation of apoptotic process	21	2.36486	0.00481652	AIPL1, CLN3, IL2RB, ERBB4, ADAMTS20, SMAD6, BLK, MGMT, TP63, AQP1, RHBDD1, IGF1R, MSX1, ATG5, OSR1, KIFAP3, HIPK3, PSEN2, POU3F3, CLN8, WNT7A	1.9752	8.07371
GOTERM_BP_DIRECT	GO:0007417	central nervous system development	8	0.900901	0.00611232	EIF4ENIF1, CHD7, LYN, CASZ1, BCAN, ISL1, MEIS1	3.58729	10.1385
GOTERM_MF_DIRECT	GO:0001077	transcriptional activator activity, RNA polymerase II core promoter proximal region sequence-specific binding	19	2.13964	0.00764744	KLF5, RAX, ONECUT1, SOX4, TP63, SMAD2, ELK3, NR3C1, MEIS1, BSX, TCF21, GCM2, EBF2, POU3F2, PBX1, ZFAT, TCF4, TCF12, NFIA	1.97468	10.6575
GOTERM_BP_DIRECT	GO:0030033	microvillus assembly	4	0.45045	0.00917936	KLF5, RAP2A, TNIK, RAPGEF2	8.56964	14.8528
GOTERM_CC_DIRECT	GO:0043005	neuron projection	13	1.46396	0.00937049	CLN3, GLRA1, OPRK1, STMN4, GRIN2A, GRIN3A, TENM4, CDH13, HNMT, TENM3, SV2B, RAPGEF2, SNAP25	2.33999	12.3226
GOTERM_BP_DIRECT	GO:0048286	lung alveolus development	6	0.675676	0.00973893	TCF21, HOPX, BMPR2, MAPK8IP3, PKDCC, ABCA12	4.44962	15.6874
GOTERM_MF_DIRECT	GO:0046982	protein heterodimerization activity	6	0.675676	0.0113261	TENM4, CAV1, TENM3, ADRA1A, TCF4, TCF12	4.2958	15.398
GOTERM_BP_DIRECT	GO:0048812	neuron projection morphogenesis	6	0.675676	0.0114547	DAB2IP, NYAP2, NTF3, ZSWIM6, KIF20B, KIRREL3	4.28482	18.1986
GOTERM_BP_DIRECT	GO:0009880	embryonic pattern specification	5	0.563063	0.0121872	SATB2, ERBB4, DISP1, PGAP1, SMAD3	5.35603	19.249
GOTERM_BP_DIRECT	GO:0014065	phosphatidylinositol 3-kinase signaling	5	0.563063	0.0121872	PIK3CG, NYAP2, EDN1, PREX2, IRS1	5.35603	19.249
GOTERM_BP_DIRECT	GO:0050707	regulation of cytokine secretion	4	0.45045	0.0126145	LYN, SOCS1, TLR5, GPAM	7.71268	19.8559
GOTERM_MF_DIRECT	GO:0005249	voltage-gated potassium channel activity	7	0.788288	0.0140928	KCNU1, KCNQ5, KCNT1, KCNAB2, KCNH7, KCNA5, KCNH5	3.46969	18.8077
GOTERM_BP_DIRECT	GO:0045930	negative regulation of mitotic cell cycle	5	0.563063	0.0148178	TRIM35, BRINP1, SMAD3, BRINP3, HECA	5.07413	22.9175
GOTERM_BP_DIRECT	GO:0016576	histone dephosphorylation	3	0.337838	0.0149796	EYA3, EYA4, EYA1	14.4613	23.138
GOTERM_CC_DIRECT	GO:0005901	caveola	7	0.788288	0.0155282	CLN3, CDH13, CAV1, BMPR2, NOS3, AQP1, IRS1	3.40199	19.636
GOTERM_BP_DIRECT	GO:0071230	cellular response to amino acid stimulus	7	0.788288	0.0160791	SLC38A9, GLRA1, NTRK2, SOCS1, DNMT1, PDGFC, ZEB1	3.3743	24.6202
GOTERM_MF_DIRECT	GO:0008331	high voltage-gated calcium channel activity	4	0.45045	0.016565	CACNA1E, CACNB4, CACNA1D, CACNA1B	7.0295	21.7456
GOTERM_BP_DIRECT	GO:0001736	establishment of planar polarity	4	0.45045	0.016687	WDPCP, RPGRIP1L, TP63, TTC8	7.01152	25.4281
GOTERM_MF_DIRECT	GO:0005509	calcium ion binding	40	4.5045	0.0196381	LTBP1, CLSTN2, EFCAB5, NELL1, ITSN2, ESYT2, DNAH7, KCNIP4, MMP25, CDH8, HMCN1, PLCB4, RASGRP3, SLC24A3, VWDE, SMOC1, FAT1, FSTL5, FAT2, CCBE1, PLCB1, CDH26, THBS2, EFCAB11, CNTNAP4, RASEF, SCUBE2, EFCAB14, LRP1B, PCDH15, PCDH17, CDH13, DSG2, CDH18, CDH19, SULF1, NUCB2, CACNA1E, SYT16, CACNA1B	1.43993	25.2596
GOTERM_BP_DIRECT	GO:0060047	heart contraction	4	0.45045	0.0214077	SGCZ, DNM1L, ATG5, SGCD	6.42723	31.43
GOTERM_BP_DIRECT	GO:0017015	regulation of transforming growth factor beta receptor signaling pathway	4	0.45045	0.0214077	TRIM33, SMAD3, SMAD2, ZEB1	6.42723	31.43
GOTERM_BP_DIRECT	GO:0021772	olfactory bulb development	4	0.45045	0.0214077	EOMES, RPGRIP1L, TTC8, EXT1	6.42723	31.43
GOTERM_BP_DIRECT	GO:0001964	startle response	4	0.45045	0.0214077	GLRA1, GRIN2A, PCDH15, SLITRK6	6.42723	31.43
GOTERM_CC_DIRECT	GO:0016012	sarcoglycan complex	3	0.337838	0.0237544	SGCZ, SGCD, SGCE	11.664	28.5242
GOTERM_CC_DIRECT	GO:0016605	PML body	8	0.900901	0.0238406	WDFY3, RPA1, N4BP1, HIPK3, SMC5, SMC6, PIAS1, TOPORS	2.77713	28.6123
GOTERM_BP_DIRECT	GO:2001224	positive regulation of neuron migration	3	0.337838	0.0241143	DAB2IP, KIF20B, RAPGEF2	11.569	34.6627
GOTERM_BP_DIRECT	GO:0042987	amyloid precursor protein catabolic process	3	0.337838	0.0241143	CLN3, PSEN2, DHCR24	11.569	34.6627
GOTERM_CC_DIRECT	GO:0005891	voltage-gated calcium channel complex	5	0.563063	0.024121	CACNA1E, CACNB4, CACNA2D3, CACNA1D, CACNA1B	4.41817	28.8983
GOTERM_BP_DIRECT	GO:0010575	positive regulation of vascular endothelial growth factor production	5	0.563063	0.0247448	HPSE, CCBE1, SULF1, RORA, ISL1	4.3822	35.3948
GOTERM_BP_DIRECT	GO:0051216	cartilage development	6	0.675676	0.0261287	BBS2, SATB2, PAX7, EDN1, SULF1, ZEB1	3.50576	36.9747
GOTERM_BP_DIRECT	GO:0031954	positive regulation of protein autophosphorylation	4	0.45045	0.0267803	RAP2A, PDGFA, NEK10, PDGFC	5.93283	37.7059
GOTERM_BP_DIRECT	GO:0060384	innervation	4	0.45045	0.0267803	GABRA5, SULF1, ISL1, SLITRK6	5.93283	37.7059
GOTERM_CC_DIRECT	GO:0009986	cell surface	15	1.68919	0.0285651	WNT1, SATB2, SMAD6, TP63, ZEB1, DACH1, CD109, FZD1, IQGAP2, ITGA4, CXADR,IL1R1, ADIPOQ, FOLH1, TJP1, ROBO1	1.88128	33.2899
GOTERM_CC_DIRECT	GO:0005634	nucleus	38	4.27928	0.0302625	ARID4A, EDN1, CYTL1, BMPR2, PPARG, PAX2, CXADR, CBFA2T3, ESF1, LBH, PAX7, BCAS3, TCF4, SLC30A9, DAB2IP, SATB2, MYO6, IKZF2, KLF12, MET, EOMES, SMAD3, HORMAD2, ST18, CSRNP3, CSRNP2, JMJD1C, TBX18, AKAP3, BCLAF1, ONECUT1, UBE3A, IRX2, ATP2B1, AZIN1, APLP2	1.41176	41.48
GOTERM_BP_DIRECT	GO:0045666	positive regulation of neuron differentiation	7	0.788288	0.0302754	BRINP1, NCOA1, GDPD5, ZEB1, BRINP3, TCF4, TCF12	2.93417	41.4935
GOTERM_BP_DIRECT	GO:0008306	associative learning	4	0.45045	0.0328021	CLN3, GABRA5, SNAP25, CLN8	5.50905	44.0954
GOTERM_BP_DIRECT	GO:0001829	trophectodermal cell differentiation	4	0.45045	0.0328021	HAND1, HOPX, EOMES, CNOT2	5.50905	44.0954
GOTERM_MF_DIRECT	GO:0005543	phospholipid binding	7	0.788288	0.0328572	WDFY3, APOB, APOA1, SYT16, NUP35, PTAFR, ARHGAP25	2.8791	38.764
GOTERM_MF_DIRECT	GO:0043565	sequence-specific DNA binding	25	2.81532	0.0343378	ZNF536, ZNF516, TP63, PRRX2, RORA, PAX3, GTF2E1, PAX7, BCL11A, ZNF397, POU3F3, FOXB2, LHX9, SATB2, LMX1B, RREB1, ESRRG, CREB5, FOXI2, GCM2, FOXI3, ZSCAN10, PBX1, HIVEP1, ZFHX3	1.54402	40.1258
GOTERM_CC_DIRECT	GO:0034464	BBSome	3	0.337838	0.0344306	BBS2, BBS9, TTC8	9.71997	38.7012
GOTERM_BP_DIRECT	GO:0000122	negative regulation of transcription from RNA polymerase II promoter	29	3.26577	0.0347485	FRK, CAV1, FST, EDN1, CNOT2, TP63, TCF21, OSR1, BCL11A, TCF4, KLF5, SATB2, DAB2IP, RREB1, PKIG, RYBP, SMAD3, HMG20A, PROX1, MBD1, CCND1, DKK1, DUSP26, HOPX, DNMT1, PIAS1, HDAC9, ZFHX3, NFIA	1.48321	46.0249
GOTERM_BP_DIRECT	GO:0014824	artery smooth muscle contraction	3	0.337838	0.0349431	EDNRA, BBS2, EDN1	9.64085	46.2142
GOTERM_BP_DIRECT	GO:0016082	synaptic vesicle priming	3	0.337838	0.0349431	CADPS, CADPS2, SNAP25	9.64085	46.2142
GOTERM_CC_DIRECT	GO:0005634	nucleus	141	15.8784	0.0349658	RBM6, CNOT2, RORA, AQP1, NFXL1, BSX, GTF2E1, MDFIC, BTBD3, ZNF397, ZNF395, TWIST2, DNAJC1, MVB12B, RBFOX1, SATB2, SUCLG2, RREB1, PKIG, EOMES, HMG20A, PROX1, STK4, MAPK4, AKAP7, ST18, ZNF438, FGD2, ZNF516, ERBB4, ONECUT1, ELK3, BEX4, MEIS1, WT1, TCF21, VRK1, TCF4, SLC30A9, LHX9, ZNF423, AIPL1, CSTF3, IKZF2, PTPN2, SMAD6, EPM2A, ESRRG, PTPN13, ZNF521, PTPN11, ATF6, GCM2, FOXI2, FOXI3, DUSP26, EBF2,…	1.15802	39.1741
GOTERM_BP_DIRECT	GO:0038083	peptidyl-tyrosine autophosphorylation	6	0.675676	0.0365925	FRK, IGF1R, ERBB4, LYN, BLK, TNK2	3.21362	47.7948
GOTERM_CC_DIRECT	GO:0042734	presynaptic membrane	5	0.563063	0.0369714	CNTNAP4, CADPS2, GRIK2, GRIN2A, SNAP25	3.88799	40.9162
GOTERM_CC_DIRECT	GO:0030054	cell junction	13	1.46396	0.0370716	HMCN1, GRIA2, GLRA1, GRIK2, GRIA1, GABRB1, GABRA5, SMC5, CDK5RAP2, GRIN3A, CHRNE, NFIA, GRID1	1.92915	41.002
GOTERM_BP_DIRECT	GO:0007517	muscle organ development	4	0.45045	0.0394651	SGCZ, MSX1, SGCD, PAX3	5.14178	50.4434
GOTERM_BP_DIRECT	GO:0001574	ganglioside biosynthetic process	4	0.45045	0.0394651	ST6GALNAC3, ST3GAL5, ST8SIA4, ST8SIA2	5.14178	50.4434
GOTERM_BP_DIRECT	GO:0034976	response to endoplasmic reticulum stress	6	0.675676	0.0405765	TXNDC11, TMX4, COL4A3BP, PPP2CB, PDIA5, SCAMP5	3.12676	51.4337
GOTERM_BP_DIRECT	GO:0030513	positive regulation of BMP signaling pathway	5	0.563063	0.0430129	MSX1, SULF1, BMPR2, SMAD2, ZNF423	3.70802	53.5398
GOTERM_BP_DIRECT	GO:0086091	regulation of heart rate by cardiac conduction	5	0.563063	0.0430129	CAV1, DSG2, KCNA5, GJA5, CACNA1D	3.70802	53.5398
GOTERM_CC_DIRECT	GO:0045202	synapse	10	1.12613	0.0464154	NMNAT2, GABRB1, HRH4, GABRA5, SDK2, DENND1A, NLGN1, SNTB2, RAPGEF2, SH3GL2	2.11304	48.5146
GOTERM_BP_DIRECT	GO:0009790	embryo development	4	0.45045	0.0467565	RAB14, PDGFC, STOX2, SCEL	4.82042	56.6088
GOTERM_BP_DIRECT	GO:0046676	negative regulation of insulin secretion	4	0.45045	0.0467565	KCNB1, IRS1, PTPN11, STXBP5L	4.82042	56.6088
GOTERM_BP_DIRECT	GO:0007252	I-kappaB phosphorylation	3	0.337838	0.0472664	MAP3K7, DAB2IP, ERC1	8.26358	57.0118
GOTERM_BP_DIRECT	GO:2000344	positive regulation of acrosome reaction	3	0.337838	0.0472664	PLB1, GLRA1, PLCB1	8.26358	57.0118
GOTERM_CC_DIRECT	GO:0005654	nucleoplasm	79	8.8964	0.048273	KIF23, FAM96A, CDC14A, CDC14B, TP63, SHOC2, ZEB1, PAX3, PDCD4, HPSE, AEN, COL4A3BP, RNF38, DPP8, NUP35, PSMD7, API5, TIMMDC1, TNIK, RREB1, MCM3, EYA3, NFU1, CCND1, MSX1, NCOA3, TRIM33, GTF2IRD1, DLD, KPNA4, GRAP2, ZNF438, SMARCA2, PTAFR, KPNA1, NEK7, ARL4A, GLIS3, NDUFB4, ZBTB10, MGMT, DUSP10, SOX4, ELK3, NR3C1, WDR19, VRK1, HNMT, CSE1L, HAND1, TFEC, BCL11A, ETNK1, RNF168, TMEM192, BUB3, TERF2, N…	1.21596	49.898
GOTERM_BP_DIRECT	GO:0035176	social behavior	5	0.563063	0.0485013	BRINP1, VPS13A, CLN8, GRID1, KALRN	3.57068	57.973
GOTERM_BP_DIRECT	GO:0051262	protein tetramerization	5	0.563063	0.0485013	ME1, IGF1R, ACHE, NUDT21, FH	3.57068	57.973
GOTERM_BP_DIRECT	GO:0008285	negative regulation of cell proliferation	18	2.02703	0.0488122	DFNA5, DAB2IP, ERBB4, JARID2, PTPN2, SMAD6, SOX4, ZEB1, PTPRU, FRZB, STK4, PROX1, CDH13, MSX1, KIFAP3, NOS3, RAPGEF2, SMARCA2	1.63712	58.2118
GOTERM_BP_DIRECT	GO:0030335	positive regulation of cell migration	12	1.35135	0.0513768	SEMA5A, IGF1R, CDH13, SEMA5B, ONECUT1, NTF3, LYN, PDGFA, EDN1, PDGFC, AQP1, RUFY3	1.89656	60.1334
GOTERM_CC_DIRECT	GO:0032391	photoreceptor connecting cilium	5	0.563063	0.0530806	WDR19, MAK, KIFAP3, TTC8, TOPORS	3.47142	53.3197
GOTERM_BP_DIRECT	GO:0070373	negative regulation of ERK1 and ERK2 cascade	6	0.675676	0.0540508	DAB2IP, DUSP26, LYN, PTPN2, PTPN1, RAPGEF1	2.89225	62.048
GOTERM_BP_DIRECT	GO:0001657	ureteric bud development	5	0.563063	0.0543573	TCF21, OSR1, SMAD6, SMAD3, SMAD2	3.44316	62.2619
GOTERM_BP_DIRECT	GO:0086010	membrane depolarization during action potential	5	0.563063	0.0543573	CACNA1E, NALCN, CACNA1D, TPCN2, CACNA1B	3.44316	62.2619
GOTERM_BP_DIRECT	GO:0007585	respiratory gaseous exchange	4	0.45045	0.0546595	EDNRA, EDN1, MAPK8IP3, DACH1	4.53687	62.4716
GOTERM_BP_DIRECT	GO:0050728	negative regulation of inflammatory response	7	0.788288	0.0549783	APOA1, ABR, PTPN2, SMAD3, RORA, ISL1, NT5E	2.54664	62.6916
GOTERM_BP_DIRECT	GO:0001525	angiogenesis	11	1.23874	0.0557614	PTPRB, KLF5, CAV1, HAND1, IL18, NOS3, ELK3, RORA, MEIS1, WNT7A, GJA5	1.94586	63.227
GOTERM_BP_DIRECT	GO:0001701	in utero embryonic development	14	1.57658	0.0587638	C6, EDN1, RPGRIP1L, SMAD3, UBR3, SMAD2, EDNRA, GPI, WDR19, APOB, MSX1, COL4A3BP, MAPK8IP3, NOS3	1.74157	65.2133
GOTERM_BP_DIRECT	GO:0008104	protein localization	6	0.675676	0.0590528	KIFAP3, CLIC5, GRIN2A, MAPK8IP3, AKAP7, DHCR24	2.82171	65.3991
GOTERM_BP_DIRECT	GO:0071300	cellular response to retinoic acid	5	0.563063	0.0605778	BRINP1, OSR1, LYN, BRINP3, AQP1	3.32443	66.3639
GOTERM_BP_DIRECT	GO:0015914	phospholipid transport	3	0.337838	0.0609012	SCP2D1, RAPGEF1, PCTP, SCARB1,RAPGEF2	7.23063	66.5652
GOTERM_BP_DIRECT	GO:0030857	negative regulation of epithelial cell differentiation	3	0.337838	0.0609012	CAV1, CCND1, ZEB1	7.23063	66.5652
GOTERM_BP_DIRECT	GO:0060039	pericardium development	3	0.337838	0.0609012	RPGRIP1L, SMAD3, SMAD2	7.23063	66.5652
GOTERM_BP_DIRECT	GO:0035265	organ growth	3	0.337838	0.0609012	ADRA1A, SMAD2, PTPN11	7.23063	66.5652
GOTERM_CC_DIRECT	GO:0031965	nuclear membrane	12	1.35135	0.0621493	NDUFB4, NUP153, MYO6, MRPS23, PRICKLE1, CERS2, CDC14B, AEN, ADRA1A, NUP35, AQP1, DNAJC1	1.83685	59.191
GOTERM_BP_DIRECT	GO:0042474	middle ear morphogenesis	4	0.45045	0.0631539	EYA1, MSX1, OSR1, EDN1	4.28482	67.9365
GOTERM_BP_DIRECT	GO:0072659	protein localization to plasma membrane	6	0.675676	0.0643098	CLN3, RAP2A, TNIK, RAPGEF2, SKAP1, ABCA12	2.75453	68.6193
GOTERM_BP_DIRECT	GO:0060021	palate development	8	0.900901	0.0652798	TCF21, SATB2, MSX1, OSR1, WDPCP, SMAD2, PKDCC, WNT7A	2.23556	69.1817
GOTERM_BP_DIRECT	GO:0007628	adult walking behavior	5	0.563063	0.0671582	GLRA1, PCDH15, CACNB4, CLN8, KLHL1	3.21362	70.2438
GOTERM_BP_DIRECT	GO:0010595	positive regulation of endothelial cell migration	5	0.563063	0.0671582	CCBE1, BMPR2, BCAS3, WNT7A, PROX1	3.21362	70.2438
GOTERM_BP_DIRECT	GO:0030326	embryonic limb morphogenesis	5	0.563063	0.0671582	WDR19, DKK1, TP63, PBX1, GJA5	3.21362	70.2438
GOTERM_CC_DIRECT	GO:0005887	integral component of plasma membrane	48	5.40541	0.0692515	SLC2A12, CAV1, CADM1, GLRA1, PLXNA2, OPRK1, BMPR2, GNRHR, TLR5, AQP1, ESYT2, GJA5, ESYT3, KCNK10, ALCAM, IL17REL, SLC24A3, ICOS, UPK1B, SLCO3A1, SLC4A4, SLCO5A1, SLC12A7, TM2D1, TRPC6, SLC22A7, TNFRSF13B, SLC22A23, NLGN1, SLC6A15, ANKH, SLC6A19, SLC10A1, EPHA5, TENM4, EPHA7, TMPRSS11D, ATP2A3, NTRK2, PSEN2, TENM3, KCNH7, SLC13A2, ADRA1A, SLITRK6, PTAFR, LCT, KCNH5	1.27301	63.302
GOTERM_BP_DIRECT	GO:0007626	locomotory behavior	8	0.900901	0.069462	BSX, OPRK1, VPS13A, MEIS1, NEGR1, SNAP25, SOD2, CACNA1B	2.20362	71.4995
GOTERM_BP_DIRECT	GO:0031397	negative regulation of protein ubiquitination	5	0.563063	0.0740925	CAV1, N4BP1, ATG5, SOX4, SPOPL	3.10995	73.8737
GOTERM_BP_DIRECT	GO:0034644	cellular response to UV	5	0.563063	0.0740925	N4BP1, TP63, AQP1, RHBDD1, ERCC4	3.10995	73.8737
GOTERM_BP_DIRECT	GO:0043087	regulation of GTPase activity	5	0.563063	0.0740925	EPHA5, PLXNA2, NTRK2, CHN2, IQGAP2	3.10995	73.8737
GOTERM_CC_DIRECT	GO:0042101	T cell receptor complex	3	0.337838	0.0746275	ALCAM, CARD11, SKAP1	6.47998	66.1544
GOTERM_BP_DIRECT	GO:0001508	action potential	3	0.337838	0.0756788	CLN3, GLRA1, KCNB1	6.42723	74.6433
GOTERM_BP_DIRECT	GO:0043281	regulation of cysteine-type endopeptidase activity involved in apoptotic process	3	0.337838	0.0756788	EPHA7, MGMT, TP63	6.42723	74.6433
GOTERM_MF_DIRECT	GO:0044212	transcription regulatory region DNA binding	11	1.23874	0.0768006	ZNF536, ZNF516, IKZF2, ARID4A, ERBB4, RREB1, BCL11A, TP63, HIVEP1, CDK5RAP2, SMARCA2	1.83312	69.058
GOTERM_BP_DIRECT	GO:0048536	spleen development	5	0.563063	0.0813738	TCF21, ONECUT1, JARID2, PBX1, CACNB4	3.01276	77.2336
GOTERM_CC_DIRECT	GO:0016324	apical plasma membrane	13	1.46396	0.0851256	PLD1, TNIK, MPDZ, OSMR, TMEM114, ANO1, PSEN2, UPK1B, AQP1, ATP6V1B1, RAPGEF2, SLC46A1, ABCB4	1.6848	71.1406
GOTERM_CC_DIRECT	GO:0098793	presynapse	6	0.675676	0.0856154	CADPS, SYT4, NLGN1, WNT7A, CLN8, CACNA1B	2.53564	71.3557
GOTERM_BP_DIRECT	GO:0035023	regulation of Rho protein signal transduction	8	0.900901	0.0877532	FGD2, ABR, ARHGEF26, PREX2, PLEKHG4B, ITSN2, ARHGEF12, KALRN	2.08451	79.8384
GOTERM_BP_DIRECT	GO:0001889	liver development	5	0.563063	0.0889938	ONECUT1, JARID2, RPGRIP1L, SMAD3, SOD2	2.92147	80.3112
GOTERM_BP_DIRECT	GO:0045454	cell redox homeostasis	7	0.788288	0.0891002	GSR, TXNDC11, TMX4, GRXCR1, DLD, NHLRC2, PDIA5	2.24953	80.3512
GOTERM_BP_DIRECT	GO:0007169	transmembrane receptor protein tyrosine kinase signaling pathway	7	0.788288	0.0891002	FRK, ERBB4, NTF3, LYN, BLK, MET, TNK2	2.24953	80.3512
GOTERM_BP_DIRECT	GO:2000463	positive regulation of excitatory postsynaptic potential	3	0.337838	0.0914449	NLGN1, WNT7A, NETO1	5.78451	81.2147
GOTERM_BP_DIRECT	GO:0051279	regulation of release of sequestered calcium ion into cytosol	3	0.337838	0.0914449	ATG5, LYN, UBASH3B	5.78451	81.2147
GOTERM_BP_DIRECT	GO:0007004	telomere maintenance via telomerase	3	0.337838	0.0914449	SMG6, SMG7, TERF2	5.78451	81.2147
GOTERM_BP_DIRECT	GO:0032456	endocytic recycling	4	0.45045	0.0919462	RAB14, DENND1A, VPS53, DENND1B	3.6727	81.3946
GOTERM_BP_DIRECT	GO:0045739	positive regulation of DNA repair	4	0.45045	0.0919462	EYA3, EYA4, EYA1, RNF168	3.6727	81.3946
GOTERM_BP_DIRECT	GO:0043406	positive regulation of MAP kinase activity	5	0.563063	0.0969434	PIK3CG, PDGFA, NEK10, KITLG, PDGFC	2.83554	83.1013

## Sheet: blood sugar
Table S2: List of all Gene Ontology and KEGG pathways significantly enriched using genes associated with obesity, body weight, and blood sugar.
Category	Term ID	Term	Count	%	PValue	Genes	Fold Enrichment	FDR
KEGG_PATHWAY ~
KEGG_PATHWAY	cfa04919	Thyroid hormone signaling pathway	14	1.83727	0.000806981	ACTB, THRB, ATP1A1, RCAN2, PLCB3, CCND1, PLCB4, DIO2, GSK3B, PLCG2, PRKACB, PLCB1, AKT3, PIK3R1	2.95506	1.04065
KEGG_PATHWAY	cfa05206	MicroRNAs in cancer	15	1.9685	0.00190495	IRS2, E2F3, MCL1, MMP16, CDK6, ZEB2, ZEB1, PRKCE, TIMP3, RPS6KA5, CCNE1, CCND1, PLCG2, DNMT1, ZFPM2	2.57391	2.44051
KEGG_PATHWAY	cfa05223	Non-small cell lung cancer	9	1.1811	0.0023357	FHIT, CCND1, E2F3, PLCG2, CDK6, EGF, AKT3, PIK3R1, EML4	3.76604	2.98469
KEGG_PATHWAY	cfa04916	Melanogenesis	12	1.5748	0.00265942	WNT1, PLCB3, PLCB4, GSK3B, MITF, EDN1, FZD1, KITLG, PRKACB, PLCB1, WNT7A, CALM1	2.8911	3.39181
KEGG_PATHWAY	cfa04750	Inflammatory mediator regulation of TRP channels	12	1.5748	0.00311512	PLCB3, IL1R1, PLCB4, PLCG2, IL1RAP, PLA2G6, PRKCH, PRKACB, PRKCE, PLCB1, PIK3R1, CALM1	2.83385	3.96223
KEGG_PATHWAY	cfa04360	Axon guidance	13	1.70604	0.00544927	EPHA5, SEMA6A, EPHA7, NRP1, SEMA6D, PLXNA2, ROBO1, GSK3B, NTN4, SEMA3C, UNC5D,MAPK1, PAK1, EPHB1	2.50057	6.83561
KEGG_PATHWAY	cfa04022	cGMP-PKG signaling pathway	15	1.9685	0.00580071	IRS2, SLC25A4, CREB5, ATP1A1, PRKCE, KCNU1, ATP2B1, PLCB3, PLCB4, PDE2A, KCNJ8, GUCY1A2, PLCB1, AKT3, CALM1	2.27881	7.26131
KEGG_PATHWAY	cfa05200	Pathways in cancer	28	3.67454	0.00639567	E2F3, MITF, EGLN3, KITLG, GNG11, WNT1, CCNE1, PLCB3, PLCB4, PRKACB, PLCB1, EGF, PIK3R1, AKT3, CSF1R, BMP2, COL4A1, FZD1, FZD2, FZD3, RUNX1T1, CDK6, HGF, CTNNA1, BIRC2, CTNNA3, CCND1, GSK3B, PLCG2, WNT7A	1.71242	7.97787
KEGG_PATHWAY	cfa04713	Circadian entrainment	11	1.44357	0.00650455	RPS6KA5, PLCB3, PLCB4, GRIA1, MTNR1B, GUCY1A2, GNG11, PRKACB, GRIA4, PLCB1, CALM1	2.73299	8.10846
KEGG_PATHWAY	cfa04724	Glutamatergic synapse	12	1.5748	0.00733051	PLCB3, PLD1, PLCB4, GRIK2, GRIA1, GRM7, GNG11, PRKACB, GRIA4, SHANK1, PLCB1, SHANK2	2.53291	9.09348
KEGG_PATHWAY	cfa04310	Wnt signaling pathway	13	1.70604	0.00838556	MAP3K7, DKK2, TBL1XR1, WNT11, CCND1, PLCB3, DKK1, PLCB4, GSK3B, FZD1, SIAH1, PRKACB, PLCB1, WNT7A	2.36695	10.3376
KEGG_PATHWAY	cfa05218	Melanoma	9	1.1811	0.00909821	CCND1, E2F3, MITF, CDK6, PDGFD, HGF, EGF, AKT3, PIK3R1	3.02344	11.169
KEGG_PATHWAY	cfa05202	Transcriptional misregulation in cancer	14	1.83727	0.0108082	IL1R2, FUT8, RUNX1T1, MMP3, MEIS1, MYCN, EYA1, REL, ETV1, ETV6, PBX3, HPGD, CDK14, CSF1R	2.19686	13.135
KEGG_PATHWAY	cfa04510	Focal adhesion	17	2.23097	0.0126376	IBSP, ACTB, CAV2, COL4A1, HGF, BIRC2, CCND1, COL6A5, GSK3B, RELN, COL1A1, PAK1, PDGFD, EGF, AKT3, PIK3R1, SPP1	1.95883	15.1938
KEGG_PATHWAY	cfa04925	Aldosterone synthesis and secretion	9	1.1811	0.0156201	PLCB3, PLCB4, PDE2A, CREB5, SCARB1, PRKACB, PRKCE, PLCB1, CALM1	2.75211	18.454
KEGG_PATHWAY	cfa04611	Platelet activation	12	1.5748	0.0168049	ACTB, PLCB3, PLCB4, LYN, VAMP8, PLCG2, GUCY1A2, PRKACB, COL1A1, PLCB1, AKT3, PIK3R1	2.25369	19.7167
KEGG_PATHWAY	cfa04728	Dopaminergic synapse	12	1.5748	0.0177263	PLCB3, PLCB4, KIF5B, GRIA1, GSK3B, CREB5, GNG11, PRKACB, GRIA4, PLCB1, AKT3, CALM1	2.23609	20.6861
KEGG_PATHWAY	cfa04520	Adherens junction	10	1.04987	0.0180781	PTPRB, MAPK1, MAP3K7, IGF1R, CTNNA2, CTNNA3, MET,TJP1, PTPRM, SSX2IP	2.93558	21.0535
KEGG_PATHWAY	cfa04922	Glucagon signaling pathway	10	1.31234	0.0195647	CPT1C, LDHB, PLCB3, PLCB4, CREB5, PRKACB, PRKAA2, PLCB1, AKT3, CALM1	2.45893	22.5883
KEGG_PATHWAY	cfa05222	Small cell lung cancer	9	1.1811	0.0219989	CCNE1, FHIT, CCND1, E2F3, COL4A1, CDK6, BIRC2, AKT3, PIK3R1	2.58632	25.0421
KEGG_PATHWAY	cfa05213	Endometrial cancer	7	0.918635	0.022268	CCND1, GSK3B, CTNNA1, EGF, AKT3, CTNNA3, PIK3R1	3.15021	25.3089
KEGG_PATHWAY	cfa04390	Hippo signaling pathway	13	1.70604	0.0237501	ACTB, BMP2, PARD3, FZD1, CTNNA1, CTNNA3, WNT1, CCND1, RASSF6, GSK3B, WNT7A, BMP6, DLG1	2.05345	26.7628
KEGG_PATHWAY	cfa04062	Chemokine signaling pathway	14	1.83727	0.0241959	PARD3, LYN, GNG11, CCL22, PLCB3, PLCB4, PPBP, PTK2B, GSK3B, PAK1, PRKACB, PLCB1, AKT3, PIK3R1	1.97587	27.195
KEGG_PATHWAY	cfa04151	PI3K-Akt signaling pathway	23	3.01837	0.0243404	IBSP, IL4, COL4A1, MCL1, OSMR, KITLG, CREB5, GNG11, CDK6, HGF, CCNE1, CCND1, COL6A5, GSK3B, RELN, COL1A1, PDGFD, PRKAA2, EGF, AKT3, PIK3R1, SPP1, CSF1R	1.62785	27.3346
KEGG_PATHWAY	cfa04261	Adrenergic signaling in cardiomyocytes	12	1.5748	0.0265055	ATP2B1, RPS6KA5, PLCB3, CACNA2D1, PLCB4, CACNB2, ATP1A1, CREB5, PRKACB, PLCB1, AKT3, CALM1	2.10455	29.3966
KEGG_PATHWAY	cfa05215	Prostate cancer	9	1.1811	0.0282839	CCNE1, CCND1, E2F3, GSK3B, CREB5, PDGFD, EGF, AKT3, PIK3R1	2.46741	31.0498
KEGG_PATHWAY	cfa04961	Endocrine and other factor-regulated calcium reabsorption	6	0.787402	0.0383557	PLCB3, PLCB4, AP2A1, ATP1A1, PRKACB, PLCB1	3.18021	39.7577
KEGG_PATHWAY	cfa04014	Ras signaling pathway	16	2.09974	0.0388861	PLD1, KITLG, GNG11, HGF, REL, PLCG2, ZAP70, PLA2G6, PRKACB, PAK1, PDGFD, EGF, AKT3, PIK3R1, CALM1, CSF1R	1.75058	40.1868
KEGG_PATHWAY	cfa04970	Salivary secretion	8	1.04987	0.0410708	ATP2B1, PLCB3, PLCB4, GUCY1A2, ATP1A1, PRKACB, PLCB1, CALM1	2.47809	41.9249
KEGG_PATHWAY	cfa04921	Oxytocin signaling pathway	12	1.5748	0.0432044	ACTB, PLCB3, CCND1, CACNA2D1, PLCB4, GUCY1A2, CACNB2, PRKACB, PRKAA2, PLCB1, CALM1, MAP2K5	1.94707	43.5771
KEGG_PATHWAY	cfa04924	Renin secretion	7	0.918635	0.04991	PLCB3, PLCB4, PDE1A, GUCY1A2, PRKACB, PLCB1, CALM1	2.60877	48.4919
KEGG_PATHWAY	cfa04015	Rap1 signaling pathway	15	1.9685	0.0507594	FYB, ACTB, PARD3, KITLG, HGF, PLCB3, PLCB4, KRIT1, PDGFD, EGF, PLCB1, AKT3, PIK3R1, CALM1, CSF1R	1.72838	49.0854
KEGG_PATHWAY	cfa04270	Vascular smooth muscle contraction	10	1.31234	0.0529728	KCNU1, PLCB3, PLCB4, GUCY1A2, PLA2G6, PRKCH, PRKACB, PRKCE, PLCB1, CALM1	2.05617	50.6025
KEGG_PATHWAY	cfa05412	Arrhythmogenic right ventricular cardiomyopathy (ARVC)	7	0.918635	0.0599968	ACTB, CACNA2D1, DSG2, CACNB2, SGCD, CTNNA1, CTNNA3	2.49196	55.1451
KEGG_PATHWAY	cfa04666	Fc gamma R-mediated phagocytosis	8	1.04987	0.060701	PLD1, LYN, PLCG2, PAK1, PRKCE, AKT3, PIK3R1, AMPH	2.27158	55.5786
KEGG_PATHWAY	cfa04723	Retrograde endocannabinoid signaling	9	1.1811	0.0626096	PLCB3, PLCB4, GABRA1, GRIA1, GNG11, PRKACB, GRIA4, PLCB1, RIMS1	2.10455	56.734
KEGG_PATHWAY	cfa04911	Insulin secretion	8	1.04987	0.0639047	KCNU1, PLCB3, PLCB4, ATP1A1, CREB5, SNAP25, KCNMB2, CACNA1B, CACNA1D	2.24486	57.5023
KEGG_PATHWAY	cfa05205	Proteoglycans in cancer	14	1.83727	0.0640328	ACTB, CAV2, FZD1, HGF, TIMP3, WNT1, CCND1, ANK3, PLCG2, PRKACB, PAK1, WNT7A, AKT3, PIK3R1	1.71242	57.5776
KEGG_PATHWAY	cfa00562	Inositol phosphate metabolism	7	0.918635	0.0673487	MINPP1, PLCB3, IMPAD1, PIK3C2G, PLCB4, PLCG2, PLCB1	2.41973	59.4843
KEGG_PATHWAY	cfa04012	ErbB signaling pathway	8	1.04987	0.0706154	NCK2, NRG4, GSK3B, PLCG2, PAK1, EGF, AKT3, PIK3R1	2.19325	61.2852
KEGG_PATHWAY	cfa04540	Gap junction	8	1.04987	0.0741227	PLCB3, PLCB4, GUCY1A2, PRKACB, PDGFD, PLCB1, EGF, MAP2K5	2.16833	63.1362
KEGG_PATHWAY	cfa05146	Amoebiasis	9	1.1811	0.0748715	IL1R2, PLCB3, IL1R1, COL4A1, PLCB4, PRKACB, COL1A1, PLCB1, PIK3R1	2.02514	63.5207
KEGG_PATHWAY	cfa04971	Gastric acid secretion	7	0.918635	0.0793172	PLCB3, PLCB4, ATP1A1, PRKACB, PLCB1, KCNK10, CALM1	2.3189	65.7281
KEGG_PATHWAY	cfa04725	Cholinergic synapse	9	1.1811	0.0958031	KCNQ5, PLCB3, PLCB4, CREB5, GNG11, PRKACB, PLCB1, AKT3, PIK3R1	1.91665	72.8821
GOTERM~
GOTERM_MF_DIRECT	GO:0004222	metalloendopeptidase activity	15	1.9685	0.00010888	ADAM28, ADAM10, MMP16, MMP3, MMP13, ADAMTS6, ADAMTS9, ECE1, PAPPA, PAPPA2, ADAMTS1, ADAM19, ADAM7, ADAMDEC1, ADAMTS5	3.4235	0.157667
GOTERM_BP_DIRECT	GO:0030335	positive regulation of cell migration	15	1.9685	0.00110599	ELP3, IRS2, BMP2, LYN, EDN1, HGF, DAB2, SEMA6D, FOXF1, SEMA3C, COL1A1, PDGFD, PAK1, PIK3R1, CSF1R	2.73938	1.90271
GOTERM_BP_DIRECT	GO:0000122	negative regulation of transcription from RNA polymerase II promoter	31	4.06824	0.00165757	FRK, THRB, MITF, EDN1, ZEB2, PRDM16, EPC1, REL, FOXF1, PRMT6, ETV6, DLG1, SIM2, ALX1, TBL1XR1, BMP2, ASXL1, ZHX2, LMCD1, SMYD2, SHOX2, HDAC4, CCND1, DKK1, DUSP26, PDE2A, HOPX, TFAP2B, DNMT1, RIPPLY2, BMP6	1.83207	2.83881
GOTERM_CC_DIRECT	GO:0048471	perinuclear region of cytoplasm	27	3.54331	0.00167351	CYB5R4, CAV2, GALNT1, RAB3C, PKHD1, SLC39A12, PINK1, ARFGEF1, SLC11A2, APP, BDNF, ECE1, PTK2B, FAT1, TMEM192, CDK5RAP2, DLG1, PTPRM, LYN, STC2, PRKCE, PDE2A, VAMP8, GSK3B, CYFIP2, AKAP6, SPAST	1.93642	2.27408
GOTERM_BP_DIRECT	GO:0007411	axon guidance	11	1.44357	0.00385204	EPHA5, SEMA6A, ZNF280D, KIF5B, ANK3, ROBO1, SEMA3C, ETV1, RELN, UNC5D, CSF1R	2.95281	6.48043
GOTERM_BP_DIRECT	GO:0001755	neural crest cell migration	8	1.04987	0.00408267	SOX10, EDN3, SEMA6A, SEMA6D, SEMA3C, KITLG, ZEB2, ALX1	3.87483	6.85559
GOTERM_MF_DIRECT	GO:0004435	phosphatidylinositol phospholipase C activity	5	0.656168	0.00416914	PLCL2, PLCB3, PLCB4, PLCG2, PLCB1	7.20362	5.87469
GOTERM_BP_DIRECT	GO:0007156	homophilic cell adhesion via plasma membrane adhesion molecules	11	1.44357	0.00497776	CDH8, CDH20, PTPRM, CDH9, DSG2, ROBO1, FAT1, DSC3, ESAM, PCDH15, CDH26	2.8498	8.29821
GOTERM_BP_DIRECT	GO:0030010	establishment of cell polarity	5	0.656168	0.00738309	UST, RICTOR, WNT7A, EPHB1, MARK2	6.18897	12.0713
GOTERM_BP_DIRECT	GO:0070373	negative regulation of ERK1 and ERK2 cascade	7	0.918635	0.00824953	LIF, RANBP9, DUSP26, LYN, PTPN2, TIMP3, DLG1	3.89905	13.3942
GOTERM_BP_DIRECT	GO:2000463	positive regulation of excitatory postsynaptic potential	4	0.524934	0.00847544	NLGN1, RELN, SHANK1, WNT7A	8.91212	13.7361
GOTERM_BP_DIRECT	GO:0051279	regulation of release of sequestered calcium ion into cytosol	4	0.524934	0.00847544	ATG5, LYN, PTK2B, PRKCE	8.91212	13.7361
GOTERM_BP_DIRECT	GO:0071300	cellular response to retinoic acid	6	0.787402	0.0086205	BRINP1, LYN, PTK2B, CYP26B1, BRINP3, YES1	4.60972	13.9549
GOTERM_BP_DIRECT	GO:0007399	nervous system development	9	1.1811	0.00899896	RBFOX1, APP, DOK5, EPM2A, CNTN3, GAL, OLFM1, SIM2, DLG1	3.03822	14.5233
GOTERM_BP_DIRECT	GO:0045930	negative regulation of mitotic cell cycle	5	0.656168	0.00902629	TRIM35, BRINP1, PTPN3, BRINP3, DLG1	5.86323	14.5642
GOTERM_CC_DIRECT	GO:0005856	cytoskeleton	11	1.44357	0.00933501	ACTB, NPHP4, PTPN3, PTK2B, FRMD8, KRIT1, FRMD4B, PINK1, KITLG, PRKCE, DST	2.60824	12.0859
GOTERM_CC_DIRECT	GO:0005768	endosome	13	1.70604	0.0101375	STEAP4, PLD1, ASTN1, RASSF9, DSCR3, ARRDC4, ASTN2, APP, ECE1, ATP8A2, PRSS16, CLVS1, SPAST	2.32371	13.059
GOTERM_BP_DIRECT	GO:0001967	suckling behavior	4	0.524934	0.0112704	APP, HELT, HAND2, UBE2Q1	8.10192	17.8615
GOTERM_CC_DIRECT	GO:0005911	cell-cell junction	11	1.44357	0.0114305	APP, NPHP4, FAT1, KRIT1, FSCN1, ZAP70, RPGRIP1L, AHI1, PRKCH, PAK1, PIK3R1	2.53077	14.6057
GOTERM_BP_DIRECT	GO:2000114	regulation of establishment of cell polarity	4	0.524934	0.0145342	PTK2B, KRIT1, RICTOR, ARFGEF1	7.42676	22.4434
GOTERM_BP_DIRECT	GO:2000060	positive regulation of protein ubiquitination involved in ubiquitin-dependent protein catabolic process	4	0.524934	0.0145342	FBXW7, PTK2B, EGF, FBXO22	7.42676	22.4434
GOTERM_BP_DIRECT	GO:0001958	endochondral ossification	5	0.656168	0.0153224	IMPAD1, MMP16, COL1A1, MMP13, BMP6	5.0637	23.5131
GOTERM_BP_DIRECT	GO:0001822	kidney development	7	0.918635	0.0160767	PKHD1, TIPARP, RPGRIP1L, TFAP2B, ADAMTS1, PCSK5, BMP6	3.39048	24.524
GOTERM_BP_DIRECT	GO:0045636	positive regulation of melanocyte differentiation	3	0.393701	0.018307	ADAMTS9, KITLG, ZEB2	13.3682	27.4395
GOTERM_BP_DIRECT	GO:0097070	ductus arteriosus closure	3	0.393701	0.018307	FOXF1, TFAP2B, HPGD	13.3682	27.4395
GOTERM_BP_DIRECT	GO:0097120	receptor localization to synapse	3	0.393701	0.018307	NLGN1, RELN, DLG1	13.3682	27.4395
GOTERM_MF_DIRECT	GO:0036459	thiol-dependent ubiquitinyl hydrolase activity	5	0.656168	0.0185225	USP28, USP39, USP46, USP35, USP44	4.80241	23.7333
GOTERM_CC_DIRECT	GO:0005634	nucleus	122	16.0105	0.0193863	ATP2B1, WDR76, FOXF1, TCEANC2, FBXO22, DNAJC1, AKIRIN2, MVB12B, RBFOX1, EOMES, ZHX2, TXNDC9, TBRG1, TFAP2B, ASB4, CAV2, MCL1, MIPOL1, DSCR3, BEX4, IL33, TIMP3, MEIS1, SLC11A2, DBX2, VRK1, TMA16, FKTN, PTPN2, EPM2A, RFX7, SACS, LMCD1, SMYD2, SHOX2, DUSP26, CSRNP3, CSRNP2, HOPX, DNMT1, HIVEP1, ACAD11, ISX, ZNF518B, HELT, TSNAX, MITF, PINK1, ZEB2, ZEB1, RANBP9, DIP2B, PLCB4, PRMT6, QKI, FOXB1, PLCB1…	1.19769	23.5755
GOTERM_CC_DIRECT	GO:0014069	postsynaptic density	7	0.918635	0.0195843	ADAM10, PLCB4, GRIK2, GRIA1, PDE4B, PCLO, DLG1	3.25319	23.7872
GOTERM_MF_DIRECT	GO:0004843	thiol-dependent ubiquitin-specific protease activity	8	1.04987	0.0201709	USP28, USP3, USP12, USP46, UCHL3, USP35, USP34, USP44	2.88145	25.5688
GOTERM_MF_DIRECT	GO:0005102	receptor binding	8	1.04987	0.0201709	FYB, FRK, NRG4, LYN, PTK2B, CD58, ZAP70, YES1	2.88145	25.5688
GOTERM_CC_DIRECT	GO:0005794	Golgi apparatus	31	4.06824	0.0204907	GLIS3, IMPAD1, APP, DYNC2H1, SLC30A5, PAK1, CDK5RAP2, BHLHE40, YES1, CLINT1, PCSK5, AKT3, DLG1, ALX1, PLD1, FKTN, LYN, STC2, BEND5, ZDHHC7, CTNNA1, PRKCE, DUSP26, AKTIP, BACE2, ASH1L, DYM, LIPG, ADAM19, EXT2, ARAP1	1.5294	24.7492
GOTERM_CC_DIRECT	GO:0005737	cytoplasm	109	14.3045	0.0221079	LDHB, FHIT, IQGAP2, AQP1, GPCPD1, PNP,ROBO1, KLHL2, DYSF, HMCN1, DYNC2H1, COL12A1, PRKACB, PDGFD, DDAH1, MVB12B, HDAC11, PCLO, NEBL, PGM2, RAB18, VAMP8, ARL8B, EXT2, OSTF1, PKHD1, TIMP3, EPHB1, SIAE, UBE2D3, ECE1, ROBO1, LDHB, SCARB1, TMEM192, RPL7A, EGF, SPP1, CACNA2D1, TAOK1, ASXL1, FSCN1, ACMSD, EPHX2, AK2, NCKAP1, DUSP26, DSG2, CD58, PLCG2, CYFIP2, PAPPA2, STEAP4, RASSF9, MSRA, AASDHPPT, DIP2…	1.20957	26.4377
GOTERM_BP_DIRECT	GO:0016579	protein deubiquitination	7	0.918635	0.0256563	USP28, USP39, USP12, USP46, UCHL3, USP35, USP44	3.05808	36.3136
GOTERM_BP_DIRECT	GO:0007368	determination of left/right symmetry	6	0.787402	0.0262409	FOXF1, DYNC2H1, RPGRIP1L, RIPPLY2, PCSK5, RTTN	3.51794	36.9737
GOTERM_BP_DIRECT	GO:0048016	inositol phosphate-mediated signaling	3	0.393701	0.0266525	EDN3, NMUR2, EDN1	11.1401	37.4346
GOTERM_BP_DIRECT	GO:0031290	retinal ganglion cell axon guidance	4	0.524934	0.0272102	EPHA7, NRP1, PTPRM, EPHB1	5.94141	38.054
GOTERM_BP_DIRECT	GO:0007163	establishment or maintenance of cell polarity	4	0.524934	0.0272102	FAT1, FSCN1, RPGRIP1L, CTNNA1	5.94141	38.054
GOTERM_BP_DIRECT	GO:0060325	face morphogenesis	5	0.656168	0.0272133	DKK1, CRISPLD2, TIPARP, COL1A1, ASPH	4.28467	38.0574
GOTERM_CC_DIRECT	GO:0005883	neurofilament	3	0.393701	0.0335179	NRP1, SHANK2, NEFM	9.95874	37.3889
GOTERM_BP_DIRECT	GO:0006874	cellular calcium ion homeostasis	7	0.918635	0.0356071	ATP2B1, EDN3, STC2, PKHD1, GRIK2, SLC24A3, GPR12	2.83567	46.709
GOTERM_BP_DIRECT	GO:0007507	heart development	10	1.31234	0.0370683	FOXL1, ECE1, KCNJ8, ROBO1, RBM20, EDN1, HOPX, ZFPM2, ADAM19, MAP2K5	2.20597	48.0935
GOTERM_CC_DIRECT	GO:0008076	voltage-gated potassium channel complex	7	0.918635	0.0375258	KCNU1, KCNQ5, ABCC9, KCNB2, KCNF1, DPP6, KCNIP4	2.80447	40.8622
GOTERM_BP_DIRECT	GO:0007585	respiratory gaseous exchange	4	0.524934	0.0380696	FUT8, EDN1, CHST11, PBX3	5.24242	49.0226
GOTERM_BP_DIRECT	GO:0007417	central nervous system development	6	0.787402	0.045721	ELP3, CHD7, HELT, LYN, NMUR2, ZEB1	3.03822	55.6218
GOTERM_BP_DIRECT	GO:0060997	dendritic spine morphogenesis	3	0.393701	0.0468831	SHANK1, WNT7A, EPHB1	8.35511	56.5507
GOTERM_BP_DIRECT	GO:0050731	positive regulation of peptidyl-tyrosine phosphorylation	6	0.787402	0.0496221	NRP1, PTK2B, KITLG, RICTOR, HGF, YES1	2.97071	58.668
GOTERM_CC_DIRECT	GO:0009986	cell surface	22	2.88714	0.0500559	IL1R1, BMP2, ADAM10, NLGN1, FZD1, SLC11A2, WNT1, APP, ADAMTS9, DSG2, GRIA1, ROBO1, CD58, LIPG, SCARB1, UNC5D, PLA2R1, LRFN5, NT5E, WNT7A, CSF1R KCNH5	1.53981	50.6026
GOTERM_BP_DIRECT	GO:0035556	intracellular signal transduction	20	2.62467	0.0501363	NRG4, LYN, SPSB2, RP1L1, PINK1, PRKCH, PRKCE, MARK2, RPS6KA5, PLCL2, PLCB3, PLCB4, PLCG2, GUCY1A2, ZAP70, AKAP6, PRKAA2, PLCB1, ASB4, AKT3	1.58016	59.0545
GOTERM_BP_DIRECT	GO:0007169	transmembrane receptor protein tyrosine kinase signaling pathway	7	0.918635	0.051138	FRK, BDNF, LYN, DOK5, ZAP70, YES1, CSF1R	2.59937	59.7977
GOTERM_BP_DIRECT	GO:0045666	positive regulation of neuron differentiation	6	0.787402	0.053713	BMP2, BRINP1, BNIP2, ZEB1, BRINP3, BMP6	2.90612	61.6502
GOTERM_BP_DIRECT	GO:0008285	negative regulation of cell proliferation	16	2.09974	0.0540474	FKTN, BMP2, PODN, PTPN2, SMYD2, ZEB1, LIF, HDAC4, PTK2B, TBRG1, TFAP2B, ASPH, SMARCA2, KLF4, TES, CSF1R	1.68153	61.8848
GOTERM_CC_DIRECT	GO:0043234	protein complex	12	1.5748	0.0541771	SASH1, USP28, CAV2, PLCB3, EYA1, KRIT1, NPHS2, MITF, PAK1, WIPI2, DNAJC19, TES	1.88409	53.466
GOTERM_CC_DIRECT	GO:0043197	dendritic spine	5	0.656168	0.056487	APP, GRIA1, PDE4B, SHANK1, SHANK2	3.41721	55.0027
GOTERM_BP_DIRECT	GO:0045880	positive regulation of smoothened signaling pathway	4	0.524934	0.0578467	SHOX2, IFT80, DYNC2H1, CTNNA1	4.45606	64.4567
GOTERM_BP_DIRECT	GO:0042733	embryonic digit morphogenesis	6	0.787402	0.0579938	IMPAD1, ECE1, HAND2, CHST11, WNT7A, MYCN	2.84429	64.553
GOTERM_BP_DIRECT	GO:0048704	embryonic skeletal system morphogenesis	5	0.656168	0.058406	EYA1, ZEB1, MYCN, DLG1, ALX1	3.3758	64.8213
GOTERM_BP_DIRECT	GO:0030838	positive regulation of actin filament polymerization	5	0.656168	0.058406	NCK2, PTK2B, RICTOR, PRKCE, DLG1	3.3758	64.8213
GOTERM_BP_DIRECT	GO:0045444	fat cell differentiation	5	0.393701	0.0585253	USP46, PCDH15, SHANK1, AQP1, PAX2, TBX18, NFIA, NFIB	3.42676	64.8986
GOTERM_BP_DIRECT	GO:0050730	regulation of peptidyl-tyrosine phosphorylation	3	0.393701	0.0585253	EPHA7, PDGFD, PRKCE,	7.42676	64.8986
GOTERM_BP_DIRECT	GO:0015914	phospholipid transport	3	0.393701	0.0585253	SCP2D1, PCTP, SCARB1	7.42676	64.8986
GOTERM_BP_DIRECT	GO:0021799	cerebral cortex radially oriented cell migration	3	0.393701	0.0585253	FUT10, POU3F3, POU3F2	7.42676	64.8986
GOTERM_BP_DIRECT	GO:0051965	positive regulation of synapse assembly	6	0.787402	0.0624644	BDNF, LRRTM2, LRRN3, IL1RAP, NLGN1, EPHB1	2.78504	67.3626
GOTERM_BP_DIRECT	GO:0045944	positive regulation of transcription from RNA polymerase II promoter	32	4.19948	0.0632588	THRB, HELT, EDN1, IL33, ZEB1, LIF, EPC1, WNT1, APP, REL, POU3F3, YES1, AKIRIN2, PIK3R1, IL4, TBL1XR1, ASXL1, EOMES, GAL, MYCN, RPS6KA5, SHOX2, HDAC4, NCK2, EYA1, GSK3B, ASH1L, TFAP2B, ZNF462, ZFPM2, WNT7A, BMP6	1.37374	67.8394
GOTERM_BP_DIRECT	GO:0001756	somitogenesis	5	0.656168	0.0639504	PLXNA2, FOXF1, SEMA3C, ZEB2, FOXB1	3.27651	68.2491
GOTERM_MF_DIRECT	GO:0001191	transcriptional repressor activity, RNA polymerase II transcription factor binding	3	0.393701	0.0668682	ELP2, EOMES, BHLHE40	6.91548	63.3199
GOTERM_CC_DIRECT	GO:0005930	axoneme	6	0.787402	0.0669001	ATG5, RP1L1, DYNC2H1, RPGRIP1L, MNS1, CCDC39	2.73377	61.3641
GOTERM_CC_DIRECT	GO:0005615	extracellular space	45	5.90551	0.0683271	IBSP, EDN3, NRG4, PODN, NRP1, KIAA0556, EDN1, SPINK2, KITLG, IL33, TIMP3, SIAE, WNT1, CCL22, APP, KLKB1, COL12A1, SEMA3C, PDGFD, EGF, PCSK5, SPP1, SCG2, IL4, AGA, BMP2, STC2, LMCD1, HGF, GAL, DKK2, ADAMTS9, DKK1, PPBP, UMODL1, CTSO, KRIT1, FRMD4B, LIPG, PLA2G6, RELN, COL1A1, WNT7A, ADAMTS5, BMP6	1.2846	62.1677
GOTERM_BP_DIRECT	GO:0008284	positive regulation of cell proliferation	16	2.09974	0.0697542	EDN3, E2F3, ADAM10, OSMR, PKHD1, HGF, LIF, HDAC4, PTK2B, SLC25A33, TFAP2B, POU3F3, POU3F2, PDGFD, DLG1, CSF1R	1.62038	71.4987
GOTERM_BP_DIRECT	GO:0050727	regulation of inflammatory response	5	0.656168	0.0697601	IL1R1, CASP4, LYN, RICTOR, BIRC2	3.1829	71.5018
GOTERM_BP_DIRECT	GO:0007417	central nervous system development	7	0.918635	0.0702443	EDN3, FUT8, UMODL1,CHD7, PLCG2, KDM4C, RICTOR, PRKAA2, ISL1, MEIS1	2.39942	71.7583
GOTERM_CC_DIRECT	GO:0005887	integral component of plasma membrane	41	5.38058	0.0722747	SLC38A4, STEAP4, CAV2, SLC13A5, PLXNA2, SLC39A12, TSPAN5, ATP12A, SLC19A2, EPHB1, KCNK10, SLC11A2, ATP2B1, SLC24A3, KCNK5, SLC22A4, SLC4A7, SLC22A3, SCARB1, PLA2R1, SLC4A3, SLC22A23, NLGN1, SLC6A15, MRGPRG, NPY5R, EPHA5, SEMA6A, EPHA7, SEMA6D, KCNJ8, GRM7, LRP12, TENM2, NPHS2, PTGDR, SLC17A2, MTNR1B, CLDN1, OPN4, KCNH5	1.29975	64.3108
GOTERM_BP_DIRECT	GO:0060349	bone morphogenesis	4	0.524934	0.0732183	IFT80, CYP26B1, RIPPLY2, PAPPA2	4.05096	73.2861
GOTERM_BP_DIRECT	GO:0002053	positive regulation of mesenchymal cell proliferation	4	0.524934	0.0732183	SHOX2, IRS2, FOXF1, MYCN	4.05096	73.2861
GOTERM_MF_DIRECT	GO:0005086	ARF guanyl-nucleotide exchange factor activity	4	0.524934	0.0751969	NCK2, ARFGEF1, IQSEC1, AMPH	4.00897	67.789
GOTERM_BP_DIRECT	GO:0038083	peptidyl-tyrosine autophosphorylation	5	0.656168	0.075831	FRK, LYN, PTK2B, ZAP70, YES1	3.09448	74.5637
GOTERM_CC_DIRECT	GO:0005765	lysosomal membrane	11	1.44357	0.0764694	SLC11A2, PLD1, ECE1, DNAJC13, MYO7A, ATP6V1H, TMEM192, SCARB1, CP, EGF, TPCN2	1.8389	66.4644
GOTERM_BP_DIRECT	GO:0043066	negative regulation of apoptotic process	15	1.9685	0.0770413	IL4, SOX10, PKHD1, BIRC2, DAB2, ATG5, PTK2B, GSK3B, CHST11, TFAP2B, POU3F3, PRKAA2, WNT7A, PIK3R1, CSF1R	1.63027	75.1359
GOTERM_BP_DIRECT	GO:0015914	phospholipid transport	9	1.1811	0.0778416	RAPGEF1, RAPGEF2, CCND1, ASXL1, PCTP, SCARB1, RUNX1T1, ZFPM2, BHLHE40	2.01422	69.0984
GOTERM_BP_DIRECT	GO:0001649	osteoblast differentiation	8	1.04987	0.0780948	IBSP, SHOX2, BMP2, DNAJC13, IFT80, COL1A1, SPP1, BMP6	2.1475	75.624
GOTERM_CC_DIRECT	GO:0031234	extrinsic component of cytoplasmic side of plasma membrane	6	0.787402	0.081308	FRK, CAV2, LYN, PTK2B, ZAP70, YES1	2.5819	68.7986
GOTERM_BP_DIRECT	GO:0050796	regulation of insulin secretion	4	0.524934	0.0815151	MTNR1B, TFAP2B, SYT7, ENSA	3.87483	77.1472
GOTERM_CC_DIRECT	GO:0045121	membrane raft	8	1.04987	0.0839252	LDHB, APP, MAL2, LYN, NPHS2, ZAP70, EPHB1, DLG1	2.11246	69.9975
GOTERM_CC_DIRECT	GO:0008328	ionotropic glutamate receptor complex	2	0.262467	0.0840829	SHANK1, SHANK2	23.2371	70.0684
GOTERM_BP_DIRECT	GO:0035729	cellular response to hepatocyte growth factor stimulus	3	0.393701	0.0843195	NRP1, GSK3B, HGF	6.07644	78.3287
GOTERM_BP_DIRECT	GO:0045664	regulation of neuron differentiation	3	0.393701	0.0843195	EYA1, BDNF, EOMES	6.07644	78.3287
GOTERM_MF_DIRECT	GO:0035276	ethanol binding	2	0.262467	0.0847189	ADH4, PRKCE	23.0516	72.2752
GOTERM_MF_DIRECT	GO:0005249	voltage-gated potassium channel activity	5	0.656168	0.0867884	KCNU1, KCNQ5, KCNK5, KCNE4, KCNH5	2.95533	73.1699
GOTERM_MF_DIRECT	GO:0004715	non-membrane spanning protein tyrosine kinase activity	5	0.656168	0.0867884	FRK, LYN, PTK2B, ZAP70, YES1	2.95533	73.1699
GOTERM_BP_DIRECT	GO:1903378	positive regulation of oxidative stress-induced neuron intrinsic apoptotic signaling pathway	2	0.262467	0.0875994	FBXW7, MCL1	22.2803	79.6375
GOTERM_BP_DIRECT	GO:0048386	positive regulation of retinoic acid receptor signaling pathway	2	0.262467	0.0875994	ASXL1, NR2C1	22.2803	79.6375
GOTERM_BP_DIRECT	GO:0048742	regulation of skeletal muscle fiber development	2	0.262467	0.0875994	HDAC4, FBXO22	22.2803	79.6375
GOTERM_BP_DIRECT	GO:0060021	palate development	7	0.918635	0.0881201	CHD7, HAND2, TIPARP, ASPH, PRDM16, WNT7A, ALX1	2.26032	79.8383
GOTERM_CC_DIRECT	GO:0005578	proteinaceous extracellular matrix	12	1.5748	0.089806	ADAMTS6, WNT1, ADAMTS9, SPOCK3, COL6A5, CRISPLD2, RELN, COL1A1, MMP3, WNT7A, TIMP3, ADAMTS5	1.72126	72.5373
GOTERM_CC_DIRECT	GO:0042734	presynaptic membrane	4	0.524934	0.0901626	GRIK2, GRM7, PICK1, SYT7	3.71793	72.6847
GOTERM_BP_DIRECT	GO:0001662	behavioral fear response	4	0.524934	0.0901963	BRINP1, GRIK2, GRM7, USP46	3.71338	80.6205
GOTERM_BP_DIRECT	GO:0007416	synapse assembly	4	0.524934	0.0901963	BDNF, NLGN1, PCLO, SHANK2	3.71338	80.6205
GOTERM_BP_DIRECT	GO:0001707	mesoderm formation	4	0.524934	0.0901963	DKK1, EOMES, TXNRD1, EXT2	3.71338	80.6205
GOTERM_CC_DIRECT	GO:0017053	transcriptional repressor complex	5	0.656168	0.0913702	TBL1XR1, HDAC4, CCND1, ELP2, PRDM16	2.90463	73.1784
GOTERM_CC_DIRECT	GO:1903561	extracellular vesicle	3	0.393701	0.0914849	OLFML3, SLC39A12, GRIA4	5.80927	73.2249
GOTERM_CC_DIRECT	GO:0030017	sarcomere	3	0.393701	0.0914849	ABCC9, FHOD3, CALM1	5.80927	73.2249
GOTERM_MF_DIRECT	GO:0005509	calcium ion binding	31	4.06824	0.0915265	SPOCK3, NELL2, GRIK2, SYT7, MMP3, KCNIP4, CDH8, PLCB3, CDH20, HMCN1, DYSF, PLCB4, CDH9, RPL32, SLC24A3, FAT1, FSTL5, PLCB1, CDH26, EGF, EFCAB11, MMP16, PCDH15, MMP13, ANXA10, DSG2, UMODL1, DSC3, CACNA1B, DST, CALM1	1.33072	75.1181
GOTERM_MF_DIRECT	GO:0045499	chemorepellent activity	4	0.524934	0.0917448	SEMA6A, EPHA7, SEMA6D, SEMA3C	3.68825	75.2046
GOTERM_MF_DIRECT	GO:0004970	ionotropic glutamate receptor activity	3	0.393701	0.0926877	GRIK2, GRIA1, GRIA4	5.7629	75.575
GOTERM_MF_DIRECT	GO:0008083	growth factor activity	5	0.656168	0.0933049	IL4, BDNF, KITLG, HGF, EGF	2.88145	75.8147
GOTERM_BP_DIRECT	GO:0010976	positive regulation of neuron projection development	5	0.656168	0.0955607	LYN, PTK2B, ATP8A2, CNTN1, MARK2	2.85645	82.5113
GOTERM_BP_DIRECT	GO:0030154	cell differentiation	11	1.44357	0.097813	FRK, EYA1, MCL1, PTK2B, ZAP70, ETV1, QKI, ZFPM2, ETV6, YES1, EXT2	1.75059	83.2521
GOTERM_BP_DIRECT	GO:0021772	olfactory bulb development	3	0.393701	0.0982765	EOMES, RPGRIP1L, CSF1R	5.57007	83.4009
GOTERM_BP_DIRECT	GO:0030574	collagen catabolic process	3	0.393701	0.0982765	MMP16, MMP3, MMP13	5.57007	83.4009
GOTERM_BP_DIRECT	GO:0010592	positive regulation of lamellipodium assembly	3	0.393701	0.0982765	WNT1, FSCN1, NCKAP1	5.57007	83.4009
GOTERM_MF_DIRECT	GO:0046872	metal ion binding	47	6.16798	0.0985801	GLIS3, CYB5R4, YPEL1, ZNF518B, NRP1, TIPARP, ZEB2, ZEB1, ATP12A, PRDM16, ZBTB18, RIMS1, ATP2B1, ZNF229, ZNF804B, ZNF184, PDE1A, PDE4B, TGM2, ZNF180, ZNF391, INSM2, ZC3H15, ZNF644, ZNF285, ZNF280D, ZNF620, ZNF648, RUNX1T1, ZHX2, PRKCH, CREB5, ATP1A1, MBNL1, PRKCE, PCLO, EYA1, ZNF235, PDE2A, HIVEP1, ZFPM2, ZNF462, PPM1L, ZBTB2, COL1A1, PAPOLG, KLF4	1.23538	77.7757
GOTERM_BP_DIRECT	GO:0090263	positive regulation of canonical Wnt signaling pathway	6	0.787402	0.0989699	DKK2, WNT1, RNF220, COL1A1, USP34, WNT7A	2.43058	83.621
GOTERM_BP_DIRECT	GO:0048843	negative regulation of axon extension involved in axon guidance	4	0.524934	0.099244	SEMA6A, NRP1, SEMA6D, SEMA3C	3.56485	83.7073
GOTERM_BP_DIRECT	GO:0010718	positive regulation of epithelial to mesenchymal transition	4	0.524934	0.099244	DAB2, BMP2, COL1A1, ALX1	3.56485	83.7073
